# Supplementary material for: Identification of miRNA-mRNA-TF regulatory networks in peripheral blood mononuclear cells of type 1 diabetes
Source: BMC Endocr Disord. 2022 May 9;22:119. doi: 10.1186/s12902-022-01038-y (PMC9087960; doi:10.1186/s12902-022-01038-y)
Supplement: Supplementary file 1 — Additional file 1. [file 12902_2022_1038_MOESM1_ESM.xlsx]

## Sheet: GSE55099
The differentially expressed miRNAs in dataset GSE55099
name	logFC	AveExpr	t	P.Value	adj.P.Val	B
hsa-mir-1275	-1.41789	6.06391	-3.39545	0.00249044	0.0172359	2.32033
hsa-mir-423	-1.20349	7.28499	-3.47124	0.00207208	0.100166	0.190022
hsa-mir-1249	-0.992068	2.29824	-3.66766	0.00128204	0.121075	-0.420994
hsa-mir-345	-0.948784	5.69234	-2.43132	0.0232618	0.121075	-0.673322
hsa-mir-486	-0.933326	3.80111	-3.424	0.00232397	0.121075	-0.881116
hsa-mir-1301	-0.906556	4.10488	-2.16962	0.0406362	0.121075	-1.09282
hsa-mir-744	-0.85715	3.63078	-3.56859	0.00163425	0.121075	-1.29965
hsa-mir-320a	-0.700135	10.2956	-5.15024	3.23375e-05	0.121075	-1.35399
hsa-mir-1237	-0.647467	1.70801	-2.36118	0.0270826	0.121075	-1.39953
hsa-mir-1227	-0.59287	1.79944	-2.14099	0.0431217	0.121075	-1.45973
hsa-mir-1247	-0.573177	1.80144	-2.70611	0.0126152	0.121075	-1.46263
hsa-mir-15a	0.505385	2.07779	2.22355	0.0363035	0.444902	-3.75055
hsa-mir-30e	0.547553	2.1746	3.11731	0.00485172	0.444902	-3.76015
hsa-mir-132	0.566739	2.90504	2.21802	0.0367273	0.447177	-3.78296
hsa-let-7i	0.664246	3.96571	3.39408	0.00249873	0.459678	-3.83267
hsa-mir-374a	0.687307	1.86854	2.91991	0.00771577	0.459678	-3.84369
hsa-mir-584	0.767666	1.6872	3.76444	0.0010104	0.459678	-3.87568
hsa-mir-181c	0.799349	2.59215	2.20487	0.0377541	0.459678	-3.88626
hsa-mir-146b	0.895708	2.89898	2.60184	0.0159578	0.459678	-3.89256
hsa-mir-28	1.12084	3.3149	3.3118	0.00304784	0.473551	-3.93324
hsa-mir-487b	1.178	2.9547	2.37848	0.02609	0.496022	-3.98711

## Sheet: GSE55098
The differentially expressed genes in dataset GSE55098
name	logFC	AveExpr	t	P.Value	adj.P.Val	B
EIF1AY	1.98287	5.57727	2.12143	0.0447164	0.0395346	4.01078
CYP4F3	1.84131	6.22743	2.82988	0.00941479	0.0395346	3.95065
CEACAM8	1.83254	7.27628	2.38993	0.0253048	0.0395346	3.76296
FFAR2	1.66448	6.27235	3.15224	0.00440781	0.0395346	3.59603
S100P	1.61071	8.67154	2.65472	0.0140592	0.0453826	3.25793
KRT23	1.5873	5.40573	2.82405	0.00954261	0.0453826	3.13166
HLA-DQA1	1.50397	6.7368	2.12401	0.0444786	0.0455436	2.90398
CMTM2	1.49073	8.33009	3.18066	0.00411789	0.0455436	2.80335
HBD	1.45914	7.78514	2.13258	0.0436976	0.0455436	2.74283
ANXA3	1.45104	7.09565	2.27377	0.0324879	0.0455436	2.61261
LTF	1.38985	9.89526	2.32233	0.0292839	0.0455436	2.5452
SLPI	1.34493	6.5073	2.40642	0.0244127	0.0455436	2.53304
RNASE3	1.32934	7.24079	2.3249	0.0291229	0.046818	2.44025
TNFAIP6	1.30798	6.05521	2.34865	0.0276711	0.0481389	2.35231
DDX3Y	1.272	5.13371	2.11512	0.0453029	0.0486452	2.26565
LCN2	1.26529	8.73836	2.15241	0.0419367	0.0486452	2.20811
MS4A3	1.24275	8.50644	3.06925	0.00537113	0.0486452	2.17559
CCR3	1.21941	6.98243	3.39628	0.00244584	0.0565586	1.99579
CHI3L1	1.21532	5.19202	2.96339	0.00689618	0.0567211	1.9465
MMP9	1.16068	7.82467	2.30402	0.0304566	0.06052	1.84592
CAMP	1.1457	9.25045	2.23291	0.0354279	0.0621147	1.74858
PGLYRP1	1.09517	6.81557	2.50019	0.0198694	0.0621147	1.67018
IGJ	1.08212	12.253	2.12534	0.0443569	0.0621147	1.64629
CRISP3	1.06735	4.95485	2.31859	0.0295202	0.0621147	1.63969
RETN	1.05374	9.04685	2.26454	0.0331321	0.0621147	1.57933
KCNJ2	1.03831	6.66907	2.86116	0.00875603	0.0621147	1.55061
PROK2	1.02155	7.6726	2.14944	0.0421963	0.0621147	1.53676
MME	1.01532	4.98452	2.29444	0.0310866	0.0621147	1.52894
IGLL5	1.00502	9.79296	2.14114	0.0429296	0.0621147	1.46506
AQP9	0.98797	9.04864	3.39286	0.00246631	0.0621147	1.44853
CD24	0.966299	7.76361	2.18772	0.0389589	0.0621147	1.4431
ADM	0.962039	7.50287	2.58248	0.0165428	0.0632351	1.39998
PRKY	0.952515	6.46093	2.21516	0.0367784	0.0636673	1.30514
SELENBP1	0.946156	5.21418	2.12817	0.0440978	0.0636673	1.29693
EMR3	0.918966	6.40681	3.44647	0.00216412	0.0636673	1.29252
MANSC1	0.913921	5.47731	2.23724	0.0351053	0.0636673	1.28627
CSF3R	0.905939	9.40068	3.88733	0.000728758	0.0636673	1.2362
CXCL1	0.869666	6.3541	2.08104	0.0485881	0.0636673	1.20405
LRG1	0.828058	6.7258	2.49439	0.0201262	0.0636673	1.2035
CLC	0.820233	11.5181	3.04436	0.00569758	0.0636673	1.20004
HSPA6	0.816757	9.1593	3.08092	0.00522438	0.0653804	1.15545
CPA3	0.805135	7.64974	2.95386	0.00705225	0.0665728	1.11723
DHRS9	0.801637	7.2472	2.68736	0.0130558	0.0665728	1.09827
CXCR1	0.788202	7.11356	2.13866	0.0431509	0.0669342	1.07355
KIAA0226L	0.781353	8.29402	2.80889	0.00988286	0.0678704	1.03265
GCA	0.778468	10.3604	2.89031	0.00818193	0.0678704	1.02276
STEAP4	0.771168	6.31486	2.93651	0.00734484	0.0694386	0.974706
GPR97	0.767748	5.63496	2.53873	0.0182407	0.0694386	0.960931
KCNJ15	0.7502	5.36955	2.6581	0.0139522	0.0694386	0.947841
TNFRSF10C	0.719059	5.98676	2.42394	0.0234972	0.0732821	0.882534
CTB-167B5.2	0.70417	4.95307	2.22371	0.0361221	0.0732821	0.866055
BTNL8	0.702731	4.27627	2.62548	0.0150193	0.0735473	0.815033
OLIG1	0.70072	8.48566	3.39527	0.00245187	0.0735473	0.804818
TNF	0.700673	6.62486	2.91709	0.00768627	0.0735473	0.794588
ZFY	0.654324	4.04994	2.73887	0.0116085	0.0735473	0.770137
NRBF2	0.651769	8.43361	3.44964	0.00214744	0.0735473	0.752273
ACSL1	0.64796	9.06181	2.85433	0.00889615	0.0735473	0.741434
NCF4	0.642485	9.55955	2.80969	0.00986456	0.0735473	0.738274
SLC25A37	0.638571	7.12105	2.23117	0.0355583	0.0735473	0.72953
FRAT2	0.638064	9.76044	2.64581	0.0143455	0.0735473	0.721255
CEACAM1	0.634418	5.42701	2.36485	0.0267194	0.0750127	0.689643
CSF2RB	0.62198	10.8525	3.73713	0.00105835	0.0750516	0.666593
DGAT2	0.61592	6.92444	2.22974	0.0356654	0.0750516	0.654666
PYGL	0.615741	9.53502	2.76387	0.010962	0.0750516	0.647326
LOC643072	0.609757	5.23914	2.54236	0.0180938	0.0777891	0.602559
DYSF	0.609593	8.77929	2.43136	0.0231191	0.0810323	0.543817
NFE2	0.608078	8.91391	2.24649	0.0344247	0.0810323	0.540493
CREB5	0.608057	7.07583	2.37302	0.0262506	0.0814319	0.523278
COL18A1	0.600361	7.36659	2.93748	0.00732835	0.0830346	0.493536
BIK	0.596334	7.25773	2.09728	0.0469969	0.0848198	0.46242
SIRPB2	0.593334	7.23303	2.4081	0.0243236	0.0851821	0.446324
HDC	0.59078	7.95629	2.73443	0.0117271	0.0911687	0.374843
ANP32A-IT1	0.590391	4.80064	5.57238	1.09e-05	0.0912546	0.361983
COL6A3	0.587629	5.72448	3.26286	0.00337949	0.092611	0.337229
CEBPA	0.587593	9.5756	4.04462	0.000492147	0.0926919	0.32475
LRRC25	0.57899	7.8468	3.60572	0.00146429	0.0939227	0.301674
MSRB1	0.577953	11.1149	2.32471	0.0291344	0.102709	0.201836
LINC00528	0.575714	6.88197	4.02691	0.000514425	0.102709	0.200927
AC092620.2	0.574361	8.09906	3.46013	0.00209311	0.103429	0.183594
CD180	0.573755	8.70741	3.807	0.00088993	0.103429	0.169681
OGFRL1	0.573701	8.45711	3.95527	0.000615213	0.103429	0.155007
RNF24	0.572733	7.88495	3.0174	0.00607251	0.103429	0.144979
ID3	0.566763	6.76076	3.59043	0.00152048	0.103429	0.140568
P2RY13	0.562663	8.95767	2.07948	0.0487443	0.105745	0.110777
DTX4	0.560024	6.48347	3.02648	0.00594371	0.105824	0.0997896
RRAGD	0.545699	7.3486	2.64888	0.0142461	0.108174	0.0703995
CA4	0.5388	4.91949	2.29342	0.0311546	0.108721	0.0487414
TM6SF1	0.532189	7.58585	2.15188	0.0419825	0.108721	0.0459159
HHEX	0.531598	8.71115	3.41616	0.00233022	0.108782	0.0348282
PIK3R6	0.530184	5.50373	3.30422	0.00305816	0.108782	0.0257948
OSCAR	0.52825	8.22904	2.74278	0.0115052	0.111373	-0.0214673
QPCT	0.523528	9.83938	2.44076	0.0226478	0.111373	-0.0258561
LILRA2	0.520227	9.06085	2.61615	0.0153381	0.111373	-0.0341644
LOC441124	0.518387	6.89167	4.66337	0.000104231	0.111373	-0.0368393
SLC25A39	0.518139	8.3312	2.52395	0.0188501	0.111373	-0.0481941
B3GNT8	0.516716	6.3932	2.06862	0.0498376	0.111373	-0.0650497
HLX	0.513807	8.31793	2.89526	0.00808819	0.111373	-0.0688674
ALAS1	0.512748	8.49017	2.52782	0.0186888	0.111373	-0.075618
GPRC5D	0.504091	5.52999	2.5513	0.0177369	0.111373	-0.0780062
DLG5	-0.501424	5.65861	-2.73369	0.011747	0.456357	-3.96503
PTPRM	-0.503948	6.43989	-2.43382	0.022995	0.456357	-3.96568
EEF1D	-0.504805	10.4265	-3.21162	0.00382307	0.456357	-3.96588
FEZ1	-0.506844	5.51718	-3.72941	0.00107878	0.456357	-3.96672
ELOVL6	-0.507539	5.40073	-4.76606	8.06e-05	0.456357	-3.96683
PPP1R2P9	-0.508024	4.94051	-2.3134	0.0298503	0.456357	-3.96686
SAMD3	-0.508764	7.42457	-3.79435	0.000918339	0.456546	-3.96756
ENPP4	-0.515078	7.09935	-3.78256	0.000945597	0.456842	-3.96882
ABCB1	-0.516558	6.50102	-3.65614	0.00129308	0.456842	-3.96914
CD7	-0.517002	7.69523	-3.41025	0.00236405	0.456842	-3.96931
JAKMIP1	-0.519977	6.80918	-2.45519	0.021942	0.456842	-3.96956
RP11-489E7.4	-0.520953	7.56819	-2.23804	0.0350455	0.457016	-3.97027
TIMM23B	-0.521483	7.69309	-2.55865	0.0174484	0.457016	-3.97099
SBK1	-0.521846	8.31632	-3.60238	0.0014764	0.457016	-3.97124
SH2D1A	-0.523451	7.90413	-3.17381	0.00418604	0.457016	-3.97133
F2R	-0.526081	7.18172	-3.69684	0.00116935	0.45704	-3.97175
CD247	-0.528687	11.7023	-3.56598	0.00161476	0.45704	-3.97256
KLRB1	-0.529708	12.0234	-3.27936	0.00324759	0.45704	-3.97267
LOC728613	-0.532437	6.72351	-2.26881	0.0328321	0.45704	-3.97283
SMAD7	-0.534662	7.95344	-3.17293	0.00419487	0.45711	-3.97332
LOC100505501	-0.534976	6.62784	-2.888	0.00822621	0.457134	-3.97373
SLAMF7	-0.538415	7.37506	-3.36108	0.00266444	0.457387	-3.97508
STAT4	-0.54166	9.82858	-3.81493	0.000872573	0.457387	-3.97525
RP11-769O8.3	-0.545624	5.10771	-2.32222	0.029291	0.457387	-3.97527
C1orf21	-0.54582	5.8551	-4.63178	0.000112829	0.457411	-3.97577
TRG-AS1	-0.551852	9.019	-2.4449	0.022443	0.457411	-3.97622
RP1-93H18.6	-0.551881	7.74316	-2.79818	0.0101299	0.457411	-3.9764
PTGDR	-0.553775	6.03195	-3.4381	0.00220883	0.457514	-3.97746
GPR171	-0.563571	9.44517	-2.41699	0.0238565	0.457514	-3.97905
CTC-425F1.4	-0.564537	8.63297	-2.74579	0.011426	0.457514	-3.97905
RGS9	-0.568492	5.89821	-2.87266	0.00852527	0.457514	-3.97938
CMC1	-0.57161	9.55177	-3.84882	0.000802071	0.457514	-3.97964
CRYZ	-0.575811	8.5679	-2.81498	0.00974466	0.457514	-3.98001
CCDC58	-0.57804	7.28857	-2.32304	0.0292396	0.457514	-3.98005
ZNF595	-0.578483	4.5393	-2.96573	0.00685839	0.457514	-3.98024
AC005523.2	-0.578689	5.47414	-4.40406	0.000199867	0.457514	-3.98044
SH2D1B	-0.583057	7.27356	-2.64892	0.0142451	0.457514	-3.98082
CD226	-0.585815	6.39024	-4.159	0.000369616	0.457514	-3.98119
CHST12	-0.588674	8.47387	-5.35751	1.84e-05	0.457514	-3.98263
CACNA2D2	-0.589406	7.75858	-4.15859	0.000370001	0.457514	-3.98279
CD96	-0.592968	7.9857	-2.43601	0.0228849	0.457514	-3.98286
PDGFD	-0.593383	5.78288	-4.46244	0.000172612	0.457514	-3.98308
CCL5	-0.596123	12.8653	-4.13759	0.000389981	0.457514	-3.98361
Y16709	-0.597672	10.4765	-2.65325	0.014106	0.457514	-3.98406
TIGIT	-0.598763	8.08114	-4.50581	0.0001548	0.457514	-3.98442
SMAGP	-0.599749	7.73165	-3.2617	0.003389	0.457514	-3.98473
GZMK	-0.601867	10.8937	-3.25636	0.00343284	0.457514	-3.98484
LAG3	-0.602784	6.74754	-2.63039	0.0148537	0.457514	-3.98515
EOMES	-0.605404	9.55364	-2.91058	0.00780412	0.457514	-3.98517
EIF2S1	-0.607485	8.95264	-3.39476	0.00245491	0.457514	-3.98587
ARL4C	-0.619023	9.72884	-5.73391	7.3e-06	0.457514	-3.98594
MATK	-0.620538	8.67121	-4.61522	0.000117619	0.457514	-3.98614
RP11-305L7.3	-0.625055	5.42331	-3.96991	0.00059315	0.457514	-3.98637
ZNF831	-0.627996	7.58804	-2.79406	0.0102267	0.457514	-3.98637
RP11-373D23.2	-0.630274	5.87437	-2.21155	0.0370589	0.457514	-3.98703
TTC16	-0.631642	7.50461	-2.93857	0.00730956	0.457514	-3.98728
C12orf75	-0.632811	9.67742	-4.23806	0.000303166	0.457514	-3.98792
GZMM	-0.638944	8.5671	-2.86291	0.00872064	0.457514	-3.98814
SYTL2	-0.649395	7.59088	-2.74836	0.0113589	0.457514	-3.98865
MTPN	-0.652691	5.72245	-3.35309	0.00271665	0.457514	-3.98873
PRDM1	-0.657297	7.73187	-5.40487	1.64e-05	0.457514	-3.98944
NLRP2	-0.661348	5.2309	-4.46998	0.000169378	0.457514	-3.98986
LOC100130872	-0.667874	7.59726	-3.14529	0.00448164	0.457514	-3.99
LGR6	-0.668203	7.33763	-3.38224	0.00253084	0.457514	-3.99074
GPR56	-0.671048	8.24583	-4.41045	0.000196684	0.457514	-3.99093
TBX21	-0.674405	9.37882	-3.22101	0.00373777	0.457514	-3.991
TRDV3	-0.674612	8.08931	-3.90902	0.000690423	0.457514	-3.9913
LOC285812	-0.678342	7.89508	-3.72328	0.0010953	0.457514	-3.99132
RP11-469M7.1	-0.68071	7.91069	-3.33033	0.00287084	0.457892	-3.99291
IL2RB	-0.687987	11.3472	-4.41862	0.000192694	0.457892	-3.99353
RRAS2	-0.688367	7.44062	-3.83865	0.000822606	0.457892	-3.99439
S1PR5	-0.695292	6.99845	-4.6596	0.00010522	0.457892	-3.99454
SH2D2A	-0.697477	8.41478	-3.57408	0.00158289	0.457892	-3.99508
NAP1L5	-0.698358	6.52278	-2.37565	0.0261013	0.457892	-3.99517
NCR3	-0.703889	8.47495	-4.72664	8.89e-05	0.457892	-3.9953
EREG	-0.706582	5.69575	-2.31353	0.0298423	0.457892	-3.99546
CEP78	-0.710553	8.09474	-4.4055	0.000199144	0.457892	-3.99553
EVA1C	-0.733583	6.46051	-4.02243	0.000520218	0.457892	-3.99572
KLRG1	-0.736138	9.07091	-3.0468	0.00566475	0.457892	-3.99591
CD3G	-0.741238	9.49991	-4.37132	0.000216993	0.458437	-3.99815
ZNF600	-0.752575	9.53752	-3.48789	0.00195568	0.458437	-3.99823
NKG7	-0.763665	12.5514	-5.26806	2.3e-05	0.458437	-3.99833
A2M-AS1	-0.767371	7.07951	-2.12462	0.0444227	0.458437	-3.99848
SCARNA17	-0.769875	7.40984	-4.91198	5.59e-05	0.458437	-3.99865
ENPP5	-0.784145	4.58061	-4.27071	0.000279324	0.45847	-3.99906
PTGDS	-0.784522	9.03685	-2.50186	0.0197961	0.458546	-3.99955
CTSW	-0.799072	9.39122	-4.21517	0.000321074	0.458859	-4.00046
PRSS23	-0.802361	6.34874	-4.831	6.85e-05	0.459047	-4.00114
B3GAT1	-0.802855	7.61758	-3.98386	0.000572837	0.459064	-4.00153
IL18RAP	-0.808289	10.2554	-3.94312	0.000634148	0.459493	-4.00264
AREG	-0.81595	4.70986	-2.66096	0.0138621	0.459628	-4.00324
ZBTB16	-0.818603	8.2216	-3.87076	0.000759449	0.459818	-4.00392
SIGLEC17P	-0.82183	7.23607	-3.24231	0.00355108	0.460266	-4.00507
LAIR2	-0.822348	9.25687	-2.70069	0.012666	0.460491	-4.00582
GZMA	-0.825792	11.9355	-4.77602	7.86e-05	0.460579	-4.00633
CST7	-0.826865	11.6287	-4.65472	0.000106518	0.460841	-4.00738
SMKR1	-0.857654	6.28582	-4.31372	0.000250747	0.460841	-4.00769
BZRAP1	-0.860152	7.18128	-5.93432	4.48e-06	0.460841	-4.00785
FAM179A	-0.871805	7.64071	-4.76966	7.98e-05	0.4609	-4.00837
TNFAIP3	-0.918908	11.0931	-2.17268	0.0402036	0.4609	-4.00889
PRF1	-0.925398	11.4703	-5.07957	3.68e-05	0.4609	-4.00927
TGFBR3	-0.943086	9.74261	-4.04982	0.00048579	0.4609	-4.00957
GZMB	-0.953705	11.8093	-3.89772	0.000710138	0.4609	-4.00971
DDIT4	-0.956409	10.2505	-3.22299	0.00372007	0.461143	-4.0107
AKR1C3	-0.999406	8.19667	-3.24224	0.00355163	0.461143	-4.01172
KLRF1	-1.00107	10.8692	-4.61705	0.000117079	0.461143	-4.01189
IFNG	-1.05365	7.65588	-3.0362	0.00580859	0.461143	-4.0121
KLRD1	-1.12662	9.10344	-5.81426	6e-06	0.461143	-4.01278
GNLY	-1.12857	12.371	-5.10629	3.44e-05	0.461143	-4.01364
FGFBP2	-1.14309	11.2416	-4.34207	0.000233525	0.461143	-4.01386
GZMH	-1.15802	11.7861	-4.95842	4.98e-05	0.461143	-4.01396
CLIC3	-1.1952	9.25581	-4.82001	7.04e-05	0.461143	-4.01445
CCL4	-1.26889	10.7439	-5.32909	1.98e-05	0.461143	-4.0154
KLRC3	-1.2692	8.50142	-4.27806	0.000274219	0.461143	-4.01561
DUSP2	-1.27257	9.13207	-3.4476	0.00215818	0.461143	-4.01576
CD160	-1.47038	9.32804	-5.9051	4.81e-06	0.461143	-4.01586
HLA-DQB1	-1.62484	6.84117	-4.57731	0.000129362	0.461143	-4.01627

## Sheet: GSE33440
The differentially expressed genes in dataset GSE33440
name	logFC	AveExpr	t	P.Value	adj.P.Val	B
NAPSB	1.78932	10.1019	4.45962	0.000128508	0.0629752	1.10369
PIM1	1.72428	9.96792	6.46767	6.05e-07	0.00507358	5.7421
ADM	1.58955	9.90892	4.38963	0.000155073	0.0639912	0.938919
HLA-DRB4	1.5167	10.8943	4.0916	0.000343962	0.0808311	0.240047
ID2	1.41352	10.233	5.24027	1.57e-05	0.0305836	2.94104
EMP1	1.38318	8.59442	2.93396	0.00672692	0.267319	-2.35332
CXXC5	1.34543	9.74708	3.33158	0.00249848	0.17697	-1.49518
ID1	1.30502	8.0378	4.73323	6.15e-05	0.0482846	1.74879
C13orf15	1.27595	10.7062	2.18386	0.03778	0.60855	-3.8122
LMNA	1.27543	8.31404	2.82856	0.00868069	0.300252	-2.57246
TNF	1.26355	8.83865	5.38402	1.07e-05	0.0301655	3.27672
TLE3	1.25801	8.12333	2.94619	0.00652939	0.263109	-2.32765
BHLHB2	1.25707	11.6874	3.20617	0.00342983	0.201503	-1.77068
C17orf91	1.25336	8.52884	3.49508	0.00164441	0.147674	-1.1304
ZBTB43	1.22869	8.56468	3.62014	0.00118988	0.132122	-0.847624
MARCO	1.20165	8.18107	4.35353	0.000170839	0.0641158	0.853994
JUN	1.19469	10.922	2.43933	0.021522	0.456683	-3.3439
LDLR	1.18288	10.1087	4.36628	0.000165097	0.0639912	0.883984
C9orf89	1.17259	10.5852	2.89913	0.00732119	0.279879	-2.42617
STX1A	1.17049	7.79431	3.08509	0.0046398	0.22921	-2.03262
CLEC2B	1.1514	8.45871	3.62269	0.00118202	0.132122	-0.841831
MAP1S	1.14788	9.05908	2.88916	0.00750025	0.284027	-2.44695
IRF1	1.11932	10.9517	4.00887	0.000428508	0.0903871	0.0472441
C14orf4	1.11381	8.14318	7.37023	6.05e-08	0.0015221	7.67439
NRIP1	1.10149	9.34181	3.55634	0.0014039	0.138435	-0.992251
CDC42EP4	1.09912	9.4919	3.5933	0.00127573	0.133429	-0.908554
MAPK6	1.09352	8.86365	4.98423	3.13e-05	0.0364708	2.34017
SDF2L1	1.08621	10.3536	3.56511	0.00137239	0.137485	-0.972411
SLC7A5	1.0827	7.96038	3.44668	0.00186225	0.155569	-1.239
LOC201175	1.07685	8.42225	3.6097	0.0012226	0.132122	-0.871353
PTGES	1.07006	7.71012	2.619	0.0142527	0.377644	-2.99573
PRR7	1.0679	7.84248	3.97852	0.000464398	0.0926707	-0.0233063
BIN1	1.05897	8.45745	3.15758	0.00387376	0.212213	-1.87629
DHRS3	1.05226	7.68188	2.70454	0.011663	0.343983	-2.82506
BTBD14A	1.04495	9.52152	4.67597	7.18e-05	0.0496186	1.61375
NXT1	1.03847	9.55738	3.62625	0.00117113	0.132122	-0.833729
LOC388272	1.03617	8.55508	5.32654	1.24e-05	0.0301655	3.14266
MARCKSL1	1.01766	9.86761	3.27943	0.00285161	0.18788	-1.61023
KLF9	1.01583	9.38112	3.12807	0.00416969	0.221196	-1.94011
BCL3	0.995718	9.99486	2.54253	0.0170118	0.408789	-3.14569
FAM100B	0.978184	8.28368	4.9233	3.69e-05	0.0370768	2.19676
PPP1R2	0.97308	9.42338	4.1176	0.000320955	0.0783536	0.300785
HSPA5	0.94968	8.85751	2.78388	0.00966085	0.313853	-2.66413
ARPC5L	0.947114	9.0753	3.84806	0.000655437	0.107719	-0.32543
SMAD7	0.939735	7.74982	5.39572	1.03e-05	0.0301655	3.30396
UBAP1	0.927538	9.87817	4.37646	0.000160652	0.0639912	0.907917
RAD23B	0.924801	8.5059	3.52302	0.00153013	0.14124	-1.06749
LOC731682	0.919663	7.48426	2.71845	0.0112859	0.337677	-2.79703
PTGER2	0.917991	8.82683	2.93183	0.00676198	0.267319	-2.35779
PPP1R14B	0.907179	8.91798	5.66196	5.07e-06	0.0261584	3.92109
UBE2J1	0.905926	9.32097	5.01732	2.86e-05	0.0359714	2.418
HLA-DQB1	0.897332	8.97998	2.55328	0.016596	0.405939	-3.12475
IRF2BP2	0.896883	9.3582	6.89622	2.01e-07	0.00252088	6.67521
DNAJC3	0.891055	7.85178	3.27923	0.00285305	0.18788	-1.61067
TMEM51	0.889099	8.30031	3.37899	0.00221437	0.167339	-1.39002
LOC100008589	0.881771	8.39621	2.85865	0.00807414	0.292121	-2.5103
TMED10P	0.879894	9.3613	2.15735	0.0399839	0.628372	-3.85883
BCL7B	0.869859	8.54232	3.85311	0.000646792	0.107719	-0.313791
IER5	0.868749	10.5442	3.4893	0.00166904	0.148297	-1.14338
NUFIP2	0.868315	8.67016	3.84514	0.000660501	0.107846	-0.332176
LOC400027	0.868218	9.49418	5.30482	1.32e-05	0.0301655	3.09195
CAMSAP1	0.865812	8.14247	3.69926	0.000968285	0.127231	-0.667282
FEM1B	0.856416	8.45178	3.34836	0.00239412	0.172	-1.45802
GPRIN3	0.848571	7.57965	3.57091	0.00135194	0.136724	-0.959285
SNORD68	0.847943	8.07229	3.82563	0.000695294	0.112072	-0.37717
YWHAQ	0.839196	10.7348	3.43971	0.00189585	0.157331	-1.2546
LOC649431	0.838613	7.93345	3.60254	0.00124551	0.132122	-0.887591
LOC731878	0.831185	8.90789	3.96622	0.000479781	0.0935202	-0.0518891
BRPF1	0.829573	9.98968	3.91411	0.000550669	0.100978	-0.172736
ZNF800	0.825769	8.44998	4.36192	0.000167037	0.0639912	0.873735
LOC653171	0.82437	8.73147	4.51098	0.000111938	0.0586394	1.2247
GMFB	0.82176	8.67761	2.40779	0.0231056	0.475224	-3.40348
GATAD2A	0.81827	10.0997	3.84936	0.000653211	0.107719	-0.322447
EIF1B	0.811923	8.65954	2.84657	0.00831266	0.296927	-2.5353
ELL	0.805825	8.56208	2.70454	0.0116629	0.343983	-2.82506
DYNLL2	0.805616	8.95492	4.02063	0.000415341	0.0901968	0.0746194
REC8	0.805301	8.80876	2.84242	0.00839607	0.297393	-2.54386
DDX39	0.801834	8.98451	3.62929	0.00116192	0.132122	-0.826825
TNFRSF12A	0.799978	7.55648	3.51989	0.00154251	0.141556	-1.07453
ST6GALNAC6	0.799361	8.21925	3.22592	0.00326373	0.198438	-1.72756
GRPEL1	0.798236	9.2069	4.26147	0.000218605	0.0670344	0.637723
C22orf32	0.794616	8.49467	4.21681	0.000246325	0.0720213	0.532983
SNRPA1	0.794141	9.71279	3.67627	0.00102814	0.127231	-0.719785
ARID3B	0.786193	8.72682	2.67777	0.0124218	0.351368	-2.87879
NINJ1	0.785662	11.6457	2.58079	0.0155747	0.392411	-3.07098
LRRC8C	0.78123	7.8936	3.11803	0.00427521	0.222266	-1.96176
RBM38	0.780945	8.42952	3.17225	0.00373419	0.209123	-1.84446
RNF10	0.780848	8.74391	2.96101	0.0062974	0.257896	-2.29647
HLA-DQA1	0.774538	11.5862	3.55439	0.00141101	0.138568	-0.99667
KIAA1434	0.773715	8.61522	2.90771	0.0071704	0.27794	-2.40827
E2F3	0.767249	9.30845	3.59236	0.00127884	0.133429	-0.910685
CHMP4B	0.761331	10.5307	3.21591	0.00334694	0.199428	-1.74943
TXNDC11	0.757897	8.31853	3.21978	0.00331453	0.198438	-1.74098
CLCF1	0.757814	8.20407	2.5346	0.0173246	0.412895	-3.16109
CDKN2D	0.757086	9.51535	3.49076	0.00166279	0.148265	-1.1401
CBX6	0.752639	8.90862	3.60195	0.00124742	0.132122	-0.888935
SERTAD2	0.751248	10.7615	2.88385	0.00759715	0.285974	-2.45799
C20orf45	0.749744	8.50639	5.02921	2.77e-05	0.0359714	2.44596
NAPSA	0.748051	7.78537	3.01532	0.00551225	0.244454	-2.18158
C3orf38	0.74707	8.32094	3.99706	0.00044213	0.0908973	0.0197926
FAM46A	0.747002	10.8775	2.65762	0.0130233	0.359858	-2.91905
USP3	0.740568	11.3044	3.81346	0.000717909	0.11498	-0.405219
SNIP1	0.737659	8.02813	3.85934	0.000636251	0.107719	-0.299387
PLEKHM2	0.734881	10.6634	3.38488	0.00218136	0.167339	-1.37693
SERTAD1	0.733839	9.44918	2.32278	0.0279201	0.518548	-3.56166
SLC30A1	0.731267	8.04183	4.12242	0.000316864	0.0781133	0.31204
SETD1A	0.730454	9.02428	2.90137	0.00728152	0.279533	-2.4215
PDZD8	0.726301	7.89886	3.45249	0.00183466	0.155328	-1.22597
FEM1C	0.721396	8.57534	3.256	0.00302549	0.192682	-1.6617
ATP2A2	0.720359	9.10973	3.2354	0.00318676	0.196882	-1.70683
C1orf119	0.719904	9.78655	3.91004	0.00055662	0.100978	-0.182162
PLEKHO2	0.718493	9.04878	2.6356	0.0137116	0.369935	-2.96285
DCP1A	0.715906	8.35395	2.92283	0.0069116	0.27155	-2.37664
MIDN	0.713789	10.836	2.10922	0.0442808	0.661975	-3.94249
AKAP8	0.708492	9.10414	3.66752	0.00105185	0.127772	-0.739741
SRXN1	0.703995	9.11598	2.69812	0.0118408	0.34623	-2.83797
CCND2	0.698996	8.22664	5.31345	1.29e-05	0.0301655	3.1121
TSPAN33	0.696388	8.29864	2.23411	0.0338996	0.57595	-3.72276
FBP1	0.694856	10.5434	3.36919	0.0022704	0.16848	-1.4118
UBE2L3	0.694547	8.45813	5.19999	1.75e-05	0.0305836	2.84676
LOC641825	0.692332	7.64901	3.00874	0.00560212	0.245566	-2.19554
HIC1	0.691788	7.44661	3.20996	0.00339734	0.201003	-1.76241
WBSCR22	0.688841	9.20232	3.6138	0.00120963	0.132122	-0.862025
ANKDD1A	0.686272	7.74504	2.90561	0.00720689	0.27794	-2.41264
MAP1LC3B	0.68522	9.54395	3.6025	0.00124565	0.132122	-0.88769
LOC653994	0.684716	8.13833	2.73252	0.0109163	0.331882	-2.7686
LOC647000	0.681462	10.0782	4.35986	0.000167963	0.0639912	0.868889
IRAK2	0.68133	7.55346	2.60273	0.0148021	0.380183	-3.02784
TBK1	0.67807	9.02255	2.78917	0.00953973	0.311833	-2.65333
C1orf128	0.676836	9.94504	4.97684	3.19e-05	0.0364708	2.32278
CD82	0.674691	7.98245	2.86695	0.00791397	0.290003	-2.49309
TUBB	0.671889	9.70402	4.53401	0.000105215	0.0575136	1.27899
IDS	0.670364	8.53694	3.05261	0.00502817	0.23478	-2.10215
PRNP	0.667229	10.9879	4.78991	5.28e-05	0.0428402	1.88244
DNAJB11	0.66709	10.5674	4.28272	0.000206522	0.0659528	0.687604
PATL1	0.66645	10.115	3.14407	0.0040067	0.21585	-1.90555
PIM2	0.663223	8.2694	2.44628	0.0211865	0.454553	-3.3307
UBXD1	0.663119	9.3224	3.08611	0.00462808	0.229081	-2.03043
CTRL	0.661236	7.8878	3.54491	0.001446	0.138568	-1.01807
IKZF5	0.659756	7.5585	2.5436	0.0169701	0.408789	-3.14361
SLC35B2	0.658675	9.05847	3.37751	0.00222275	0.167339	-1.39331
ADCY3	0.654491	8.00735	4.34665	0.000174018	0.0643484	0.837823
CEP170	0.652357	7.44258	4.60512	8.69e-05	0.0512709	1.44665
SCO2	0.65226	11.8066	2.55038	0.0167073	0.407473	-3.13041
NUAK2	0.650309	8.36782	2.91665	0.00701624	0.274375	-2.38957
VPS37B	0.650095	8.88274	3.1697	0.0037581	0.209528	-1.85
GTPBP4	0.648827	8.94272	3.60739	0.00122993	0.132122	-0.876584
ITM2C	0.648586	7.66968	3.54259	0.00145472	0.138568	-1.02333
SYS1	0.647233	8.29701	4.26792	0.000214864	0.0670344	0.652865
SLC25A36	0.64451	7.62924	3.44694	0.00186101	0.155569	-1.23841
GNA15	0.644008	10.4607	2.73391	0.0108803	0.331882	-2.76577
CLP1	0.643901	8.28272	3.90996	0.000556729	0.100978	-0.182334
ZNF317	0.642301	8.29783	3.12182	0.00423517	0.221799	-1.95361
RNF19B	0.639639	9.55397	2.64091	0.0135424	0.367737	-2.9523
LOC647349	0.637466	8.94934	4.29582	0.000199407	0.0658933	0.718362
STX11	0.63675	11.3106	2.71356	0.0114172	0.339747	-2.8069
WDR43	0.635626	7.72849	5.21252	1.69e-05	0.0305836	2.87609
NFKBIA	0.635186	13.2828	3.50331	0.00160988	0.145092	-1.11187
STAG3L4	0.63334	7.84229	4.00637	0.000431356	0.0903871	0.0414321
ARPC1A	0.63212	10.1645	3.36511	0.00229417	0.168945	-1.42087
LOC221710	0.627578	7.66303	3.43709	0.0019086	0.157867	-1.26044
SPOCK2	0.627325	8.07524	2.42801	0.0220786	0.464187	-3.36535
THUMPD2	0.623509	7.77452	3.46105	0.00179481	0.153086	-1.20681
CITED4	0.623396	8.12713	3.7329	0.000886781	0.123194	-0.59029
ZC3H12A	0.622828	8.56863	2.40533	0.0232336	0.475224	-3.40812
LOC648366	0.622411	7.64075	3.18897	0.00358104	0.206053	-1.80813
TMEM170	0.621719	7.80838	3.6305	0.00115826	0.132122	-0.824064
COQ10B	0.62083	9.98087	3.21264	0.00337449	0.200595	-1.75655
IER5L	0.62058	8.15528	2.48017	0.0196193	0.439294	-3.26604
ID3	0.619141	7.57447	3.79427	0.000755017	0.117919	-0.449382
OGFRL1	0.616479	8.42759	5.04501	2.66e-05	0.0359714	2.4831
KIAA1600	0.61592	8.0922	2.67882	0.0123912	0.351368	-2.87669
C8orf76	0.612545	9.37832	2.95568	0.00637983	0.260346	-2.30768
GMEB2	0.609816	8.84038	2.67527	0.0124951	0.351525	-2.8838
FUT4	0.608359	9.25269	3.60099	0.00125055	0.132122	-0.89112
ARIH1	0.607454	7.97106	4.24799	0.000226631	0.067841	0.606088
EIF1	0.607407	13.1647	2.9676	0.00619673	0.256142	-2.28258
RMND5A	0.607031	7.54952	3.65875	0.00107617	0.128859	-0.759751
ZBTB7B	0.602876	7.90336	3.2458	0.00310429	0.194657	-1.68404
DDA1	0.60223	9.61404	5.65231	5.2e-06	0.0261584	3.89883
PTPN1	0.600693	9.73314	3.15097	0.00393821	0.214136	-1.8906
FHOD1	0.600297	9.30568	2.63778	0.0136419	0.369019	-2.95852
C20orf11	0.599872	9.59526	3.17844	0.00367678	0.208539	-1.83102
GNG11	0.597551	7.99365	2.65198	0.0131965	0.363049	-2.93029
SIVA	0.597056	9.43864	2.87463	0.00776852	0.288964	-2.47716
MMD	0.596816	8.18416	3.26925	0.00292596	0.190112	-1.63261
EHD1	0.595043	10.4129	3.09335	0.00454563	0.229058	-2.01487
UBXD4	0.59035	7.76332	3.61128	0.00121758	0.132122	-0.867754
TFAM	0.590092	8.87421	3.87627	0.000608499	0.106998	-0.260292
ZBTB33	0.587735	9.0221	2.43976	0.0215012	0.456683	-3.34309
RAB34	0.586943	8.45416	3.18672	0.00360129	0.206575	-1.81302
YOD1	0.585933	7.7698	4.7945	5.22e-05	0.0428402	1.89328
WDFY1	0.582434	9.4533	2.29098	0.0299446	0.537443	-3.61991
RY1	0.582393	8.27896	2.51281	0.0182117	0.424817	-3.20327
GP9	0.582117	7.56175	2.86784	0.00789699	0.290003	-2.49125
C12orf5	0.581427	7.85755	4.22744	0.000239431	0.0708295	0.557885
C12orf41	0.581072	9.61131	3.15031	0.00394474	0.214136	-1.89204
ADNP2	0.578042	7.66123	3.10102	0.00445997	0.227016	-1.9984
BAG3	0.576722	7.86472	3.5419	0.0014573	0.138568	-1.02488
LOC649707	0.57451	7.37276	2.50411	0.0185777	0.425442	-3.22005
NRAS	0.574409	8.36126	5.15452	1.98e-05	0.0310713	2.74019
HLA-H	0.571857	10.8613	3.38391	0.00218677	0.167339	-1.37909
FLJ43663	0.571111	7.37636	2.94813	0.00649859	0.262712	-2.32357
KLRB1	0.569497	7.61365	2.72666	0.0110689	0.334126	-2.78045
ARFGEF2	0.569074	7.57426	2.81157	0.00904175	0.306895	-2.6074
INSIG1	0.567779	8.22155	3.68128	0.00101479	0.127231	-0.708346
PSME4	0.567762	8.83006	3.79158	0.000760363	0.118021	-0.455564
TRIM11	0.567678	7.98782	2.22942	0.034246	0.579672	-3.73117
TFRC	0.567501	8.71452	2.31662	0.0283026	0.520627	-3.573
VPS37D	0.565788	7.7022	2.80618	0.00915924	0.3079	-2.61847
UHRF1BP1L	0.563987	7.59079	3.30228	0.00269134	0.182836	-1.55991
LOC143666	0.562058	7.86286	2.72241	0.0111808	0.336494	-2.78904
FASTKD5	0.560018	8.94713	3.40008	0.00209827	0.165193	-1.34308
WDR45L	0.559994	9.17398	2.51995	0.0179164	0.420834	-3.18946
BNIP2	0.55942	10.7616	4.86982	4.26e-05	0.0379168	2.07079
RELB	0.559406	8.36537	2.74617	0.0105686	0.329896	-2.74094
SPHK1	0.559019	7.55419	3.27588	0.00287733	0.188368	-1.61804
SH2B2	0.558314	7.87948	2.9144	0.00705486	0.27503	-2.39429
CRY2	0.55665	7.77582	2.49709	0.0188775	0.429181	-3.23356
RAB11FIP2	0.555528	8.20099	3.03021	0.00531385	0.240751	-2.14991
ADORA2A	0.554662	8.05785	2.67525	0.0124957	0.351525	-2.88384
LOC652595	0.55301	8.78737	3.68816	0.000996753	0.127231	-0.69265
GYPC	0.552518	8.19591	3.48107	0.00170479	0.150736	-1.16189
ATF4	0.551579	8.823	2.42314	0.0223221	0.466964	-3.37455
RRAGD	0.551276	8.69985	3.35452	0.0023569	0.170723	-1.44438
SYNCRIP	0.551066	8.74998	3.45829	0.00180757	0.153552	-1.21299
FFAR2	0.549773	8.0888	2.32797	0.0276022	0.517517	-3.55212
IRAK1	0.549395	9.83104	2.90562	0.0072068	0.27794	-2.41263
HSBP1	0.549035	11.2573	4.40573	0.000148517	0.0639912	0.976797
RUNX3	0.548638	9.08346	2.95315	0.0064195	0.261195	-2.31302
TNFRSF10A	0.547343	7.66293	4.19684	0.000259824	0.0734075	0.486173
USP36	0.546417	8.12057	2.71009	0.0115112	0.341735	-2.81389
C9orf105	0.545961	7.80089	4.86798	4.28e-05	0.0379168	2.06646
ZNF207	0.545316	10.382	4.10569	0.000331302	0.0790039	0.272949
DUSP12	0.544873	9.47655	3.38378	0.00218746	0.167339	-1.37937
HSP90B1	0.544778	11.2115	4.00041	0.000438226	0.0908973	0.0275735
ARRDC4	0.543883	7.55748	2.60771	0.0146319	0.379386	-3.01802
DUSP5	0.543407	8.40395	3.30413	0.00267872	0.182836	-1.55581
HNRNPC	0.542611	9.58542	2.95627	0.00637066	0.260346	-2.30644
RNF138	0.541684	7.55231	2.17264	0.0386993	0.616272	-3.83199
LEPROT	0.541577	9.30649	2.89398	0.00741306	0.281999	-2.4369
MED10	0.541413	9.72835	3.74919	0.000849761	0.12279	-0.552943
LCOR	0.537056	7.57485	2.69476	0.0119351	0.34634	-2.84473
SMAD6	0.536977	7.36143	3.21674	0.00333993	0.199428	-1.74761
ANKRD49	0.536684	8.44645	3.73623	0.000879077	0.122802	-0.582649
CTSL1	0.53621	8.6093	2.54289	0.0169978	0.408789	-3.14499
RAB2A	0.535588	8.63442	2.77341	0.00990537	0.318129	-2.68552
C1orf85	0.535584	9.37128	2.7991	0.00931588	0.309274	-2.63299
CBLL1	0.53525	8.11712	2.87531	0.00775578	0.288917	-2.47575
TMED5	0.53486	9.6599	3.43439	0.00192188	0.157927	-1.2665
UBTD1	0.534685	8.66197	3.05616	0.00498426	0.234699	-2.09457
RIOK3	0.534643	8.7471	3.6614	0.00106876	0.128583	-0.753697
USP39	0.532508	9.1725	3.77582	0.000792464	0.118532	-0.491793
AMD1	0.531708	8.11794	2.3375	0.0270262	0.512113	-3.53454
SWAP70	0.530155	8.46311	2.19435	0.036938	0.601559	-3.79364
ZNF668	0.528524	8.3896	2.99907	0.00573686	0.247717	-2.21606
XKR8	0.528198	8.03982	3.74234	0.000865139	0.12279	-0.568651
PHF13	0.527723	7.8144	3.38765	0.00216594	0.167339	-1.37075
CCDC12	0.52766	10.4081	2.44796	0.0211062	0.45399	-3.32751
ZNF787	0.527175	10.4284	2.4631	0.0203952	0.446776	-3.29869
ATP1B1	0.527088	7.49911	3.76133	0.000823144	0.120093	-0.525067
MNT	0.526358	9.60065	2.21756	0.0351356	0.586254	-3.75236
SETD8	0.52587	7.71398	3.76674	0.000811558	0.120039	-0.51265
KRT10	0.525532	9.6295	3.44673	0.00186201	0.155569	-1.23888
HIST3H2A	0.521069	7.61293	3.25697	0.00301806	0.192682	-1.65956
UBE2M	0.520057	10.2987	3.31305	0.00261881	0.180641	-1.53613
ZDHHC1	0.518214	8.84827	2.12301	0.0430097	0.654649	-3.91866
OAF	0.515856	10.4855	2.85066	0.00823113	0.295758	-2.52683
C15orf15	0.51521	10.7397	3.86568	0.000625723	0.107719	-0.284761
MAFG	0.51515	7.7303	3.32608	0.00253361	0.177356	-1.50734
LYRM1	0.514636	8.93346	5.18438	1.82e-05	0.0305836	2.81017
LONRF1	0.514584	7.54682	4.02804	0.000407254	0.0898281	0.0918683
KPNA4	0.51444	9.3901	4.40025	0.000150719	0.0639912	0.963894
DNASE2	0.513687	9.75898	3.36902	0.00227141	0.16848	-1.41219
POLR2J	0.513216	7.52367	4.65984	7.5e-05	0.0496186	1.57571
SESTD1	0.510521	8.58248	3.32522	0.00253921	0.177356	-1.50926
EHD4	0.510514	9.52605	2.78821	0.00956147	0.311833	-2.65528
CD81	0.509446	11.4665	3.7384	0.00087411	0.12279	-0.577686
ITCH	0.509321	7.88369	2.94421	0.00656106	0.263215	-2.33181
B4GALT3	0.50837	8.81255	2.49834	0.018824	0.428353	-3.23116
ZNF342	0.507325	8.93324	2.45721	0.0206691	0.448927	-3.30991
FLJ45032	0.507004	7.50792	4.20682	0.00025299	0.072289	0.509558
WDR82	0.506105	9.11171	2.1257	0.0427658	0.65133	-3.914
TMEM9B	0.505463	10.2892	4.40599	0.000148415	0.0639912	0.977403
SRF	0.50506	10.4468	2.50737	0.0184398	0.425442	-3.21377
LOC130074	0.503496	8.21833	2.36639	0.0253464	0.498307	-3.48096
LOC654174	0.503451	7.38822	4.20731	0.000252661	0.072289	0.5107
SH3GLB1	0.503412	9.92813	4.19	0.000264612	0.0739296	0.470151
P2RX4	0.503152	9.22335	2.67023	0.0126438	0.354041	-2.89388
SLC35B1	0.50313	10.1864	2.64324	0.013469	0.366535	-2.94767
PSMD9	0.502367	7.73836	3.36132	0.00231643	0.169815	-1.42929
MIF	0.501725	9.63613	3.76381	0.000817831	0.120093	-0.519395
TCN2	0.50166	7.89368	3.00834	0.00560762	0.245566	-2.19639
ATG16L1	0.501458	8.37681	2.50508	0.0185363	0.425442	-3.21817
TIGA1	0.500575	10.294	2.55055	0.0167005	0.407473	-3.13007
ZBED4	0.500344	8.15452	4.29363	0.000200581	0.0658933	0.713211
C11orf56	-0.5008	8.93571	-4.38735	0.000156025	0.0639912	0.933547
RXRA	-0.502528	11.5024	-2.38218	0.0244694	0.487971	-3.45151
INPP5D	-0.504356	8.67933	-3.51223	0.00157329	0.142818	-1.09179
C14orf106	-0.505634	8.49408	-2.50686	0.0184614	0.425442	-3.21476
CALM1	-0.50565	10.0731	-2.34958	0.0263119	0.506207	-3.51219
IFNAR1	-0.505942	7.87527	-2.21208	0.0355543	0.589801	-3.76214
CASP1	-0.506188	9.41546	-2.13403	0.042017	0.64461	-3.89953
ETFA	-0.509201	9.73566	-2.17267	0.0386963	0.616272	-3.83193
TBC1D14	-0.509546	9.35538	-2.10605	0.0445784	0.663991	-3.94797
CEBPD	-0.509684	12.1766	-2.84594	0.00832531	0.296927	-2.5366
SSH2	-0.509843	9.36534	-2.65106	0.0132249	0.363206	-2.93212
RPUSD3	-0.511791	8.17472	-2.91583	0.00703033	0.274499	-2.3913
WDR61	-0.51284	9.51501	-2.06638	0.048447	0.693598	-4.01585
DARS	-0.513883	10.2944	-2.30464	0.0290593	0.525197	-3.59496
WDR40A	-0.515453	7.59221	-2.56264	0.0162419	0.400788	-3.10651
IGF2R	-0.515972	10.051	-2.50847	0.0183934	0.425442	-3.21164
C10orf26	-0.517391	8.12114	-2.35291	0.0261183	0.504947	-3.50603
KLF2	-0.517735	11.5631	-3.00851	0.00560538	0.245566	-2.19604
MAPK1	-0.518048	8.01797	-2.86475	0.00795608	0.290424	-2.49765
EEF1G	-0.519224	12.2352	-2.40561	0.0232192	0.475224	-3.4076
SEC23B	-0.520946	8.46506	-2.49848	0.018818	0.428353	-3.2309
KIAA0999	-0.521229	8.27103	-3.68794	0.000997313	0.127231	-0.693141
ANG	-0.521523	8.34276	-3.06432	0.00488468	0.233715	-2.07712
CPT2	-0.522186	8.24715	-3.70127	0.000963201	0.127231	-0.662674
POLD4	-0.522457	8.39939	-2.39055	0.0240157	0.483874	-3.43585
HNRNPUL2	-0.522687	8.57536	-2.51255	0.0182225	0.424817	-3.20377
TTC31	-0.522786	8.51966	-3.47407	0.00173572	0.151544	-1.17758
ARL2	-0.523097	8.09949	-2.71969	0.011253	0.337253	-2.79453
ATP6V1B2	-0.523986	11.989	-2.35909	0.025762	0.501941	-3.49455
OXSR1	-0.526464	9.28609	-2.50495	0.018542	0.425442	-3.21843
ZBTB48	-0.528897	8.12849	-4.11187	0.00032589	0.0787934	0.287398
SPATA20	-0.530481	8.81991	-2.24021	0.0334537	0.569146	-3.71181
VEZF1	-0.532829	9.20377	-3.37775	0.00222141	0.167339	-1.39279
C11orf48	-0.534642	8.36789	-3.41001	0.00204568	0.16434	-1.32094
RNASE6	-0.535017	10.0995	-3.03189	0.00529192	0.240624	-2.14634
C16orf58	-0.535305	8.81513	-2.9941	0.0058073	0.249189	-2.22659
FPR2	-0.538502	7.83793	-2.50854	0.0183904	0.425442	-3.21151
STAT6	-0.538575	9.05695	-2.27353	0.0311111	0.548975	-3.65164
MOSC1	-0.538951	9.2123	-2.19871	0.0365938	0.598278	-3.78592
TRAPPC3	-0.540033	9.22333	-3.2375	0.00316991	0.196882	-1.70222
ZFP36L2	-0.540657	9.91375	-2.31075	0.0286708	0.523707	-3.58376
ABI3	-0.542988	8.2449	-3.24864	0.00308217	0.193753	-1.67783
C14orf159	-0.543701	9.43518	-2.69542	0.0119164	0.34634	-2.8434
DNTTIP1	-0.543991	8.33291	-3.60756	0.0012294	0.132122	-0.876209
APEH	-0.544668	8.9977	-2.79784	0.00934407	0.309274	-2.63558
CYB561D2	-0.545955	8.75713	-2.88262	0.00761984	0.286399	-2.46055
SLC27A3	-0.547742	9.34228	-2.63449	0.013747	0.370275	-2.96504
OBFC2A	-0.54783	7.63736	-2.34204	0.0267559	0.509734	-3.52616
TM9SF4	-0.548422	9.17946	-3.91692	0.00054659	0.100978	-0.166218
COPA	-0.549825	10.44	-2.80149	0.0092628	0.308494	-2.6281
TLR4	-0.549986	8.10591	-4.1381	0.000303895	0.0771862	0.348708
LOC285636	-0.550645	7.62709	-3.2269	0.00325566	0.198438	-1.72541
HSPA8	-0.553605	10.9677	-2.97742	0.00604954	0.252586	-2.26185
APEX2	-0.553611	7.84495	-4.62845	8.16e-05	0.0512709	1.50167
CNDP2	-0.555338	10.7092	-2.27208	0.0312104	0.549954	-3.65429
BTK	-0.556779	9.22498	-3.1162	0.00429473	0.222266	-1.9657
GFRA2	-0.557406	7.55313	-5.50804	7.65e-06	0.0301655	3.56506
PCID2	-0.558519	8.99421	-2.55907	0.0163762	0.401736	-3.11347
VNN2	-0.558785	8.8299	-2.77283	0.00991899	0.318129	-2.6867
C9orf114	-0.560151	7.84201	-2.8769	0.00772593	0.288796	-2.47243
CHST7	-0.560916	8.37582	-3.1108	0.00435284	0.222917	-1.97735
GLRX	-0.561466	9.96006	-3.32606	0.00253378	0.177356	-1.50739
C14orf147	-0.562428	7.89977	-2.42123	0.022418	0.467801	-3.37815
HK3	-0.563444	10.9962	-2.69668	0.011881	0.34623	-2.84086
CD300A	-0.566496	9.86754	-2.77068	0.00996995	0.319356	-2.69108
PLCG2	-0.567506	9.13579	-2.26258	0.0318645	0.55913	-3.67149
TBXAS1	-0.5677	11.1192	-2.30778	0.0288594	0.523707	-3.58921
NLRP12	-0.572646	7.88074	-3.57346	0.00134306	0.136724	-0.953526
RYBP	-0.573084	8.97739	-2.15644	0.0400614	0.629196	-3.86042
DDX23	-0.573712	8.062	-5.02624	2.79e-05	0.0359714	2.43897
RBL2	-0.574105	9.15928	-2.25072	0.0326984	0.565475	-3.6929
FEZ2	-0.574921	8.89393	-2.84571	0.00832991	0.296927	-2.53707
FRAT2	-0.577386	9.95392	-2.089	0.0462059	0.675886	-3.97725
VIPR1	-0.584359	9.27443	-3.34536	0.00241246	0.172824	-1.46467
GVIN1	-0.584699	7.56353	-2.98321	0.00596434	0.251308	-2.24961
KIAA0859	-0.584755	7.50564	-3.00563	0.00564518	0.245566	-2.20215
TPCN2	-0.585434	8.26088	-3.17257	0.00373123	0.209123	-1.84378
IKBKG	-0.586779	9.84538	-4.29523	0.000199722	0.0658933	0.716975
ECH1	-0.59132	10.3991	-2.52908	0.0175453	0.416598	-3.17179
COQ5	-0.591728	8.33649	-2.73715	0.010797	0.331882	-2.75921
CACNA2D3	-0.592203	8.33377	-3.5878	0.00129405	0.133905	-0.921025
ATP6V0E1	-0.595861	11.3005	-2.5593	0.0163674	0.401736	-3.11302
LOC401233	-0.598422	7.42921	-3.20416	0.00344719	0.201686	-1.77506
GPR162	-0.599432	8.23857	-2.84531	0.0083378	0.296927	-2.53789
SF3B3	-0.600694	7.89739	-4.44619	0.000133228	0.0629752	1.07206
C1orf162	-0.601323	12.4434	-2.87094	0.00783811	0.289412	-2.48482
BEST1	-0.601692	7.5593	-4.3329	0.000180551	0.0648564	0.805499
P2RY8	-0.603307	9.68161	-2.22077	0.0348929	0.585312	-3.74663
RCSD1	-0.604123	9.32681	-3.09967	0.00447487	0.227035	-2.00129
HNRNPA0	-0.604637	8.46305	-2.60913	0.0145837	0.379386	-3.01522
FAM111A	-0.606083	8.52801	-3.05694	0.00497465	0.234699	-2.0929
LZTR1	-0.609448	9.19098	-3.78627	0.000771045	0.118219	-0.467787
HVCN1	-0.610081	7.96454	-3.16821	0.00377221	0.20985	-1.85325
CD93	-0.611089	11.1986	-2.12182	0.0431182	0.654822	-3.92072
CSF2RA	-0.611522	9.0116	-2.80922	0.00909275	0.306895	-2.61222
LOC654055	-0.61244	7.47373	-2.84462	0.00835186	0.296927	-2.53933
TINF2	-0.614379	9.69591	-2.88775	0.00752592	0.284413	-2.44989
OSTF1	-0.615072	10.6925	-2.20937	0.0357628	0.591616	-3.76697
GIMAP5	-0.615998	7.75972	-3.32545	0.00253773	0.177356	-1.50875
IPO8	-0.61891	7.83414	-2.9659	0.00622247	0.256142	-2.28615
ZC3H4	-0.622566	8.12033	-2.76687	0.0100608	0.321038	-2.69884
TFCP2	-0.624721	7.91439	-2.76329	0.010147	0.322154	-2.70614
ANTXR2	-0.629693	8.73416	-3.22651	0.00325889	0.198438	-1.72627
C19orf59	-0.630476	9.91401	-2.24128	0.0333763	0.568596	-3.70989
ETS2	-0.631205	8.97429	-3.54353	0.0014512	0.138568	-1.02121
VNN1	-0.631804	7.50344	-3.47708	0.00172234	0.151428	-1.17083
SPTLC2	-0.634081	7.79629	-3.08856	0.00459997	0.229081	-2.02516
GIMAP7	-0.634744	8.01498	-2.64699	0.0133513	0.363726	-2.94021
RALB	-0.637101	10.3151	-2.54603	0.0168752	0.408789	-3.13887
CD33	-0.64126	10.4595	-3.08828	0.0046032	0.229081	-2.02576
ATG7	-0.642927	8.93967	-2.10861	0.0443379	0.66204	-3.94354
DNAJC13	-0.642966	8.10782	-3.47473	0.00173281	0.151544	-1.17612
SETDB1	-0.644001	8.12268	-4.28148	0.000207209	0.0659528	0.684691
PEX11B	-0.649113	8.71784	-4.85994	4.37e-05	0.0379168	2.0475
VDAC3	-0.650685	10.4362	-2.56682	0.0160858	0.3985	-3.09833
REEP5	-0.652171	9.37823	-2.39193	0.0239417	0.483157	-3.43326
TST	-0.653298	9.47619	-2.10893	0.0443078	0.661985	-3.94299
TNFAIP8L2	-0.655845	7.53396	-4.37216	0.000162514	0.0639912	0.897815
GPBAR1	-0.657764	9.95402	-2.28564	0.0302973	0.539537	-3.62964
OAS1	-0.658624	8.16069	-3.69786	0.000971815	0.127231	-0.670468
MITD1	-0.659553	8.1239	-2.38804	0.0241509	0.484394	-3.44055
FUCA1	-0.660683	9.40785	-3.94717	0.000504579	0.0975972	-0.0960852
IGSF6	-0.661322	9.31877	-2.33999	0.0268775	0.51049	-3.52994
SFRS7	-0.662593	7.7564	-3.87762	0.000606333	0.106998	-0.257165
KIAA0146	-0.666631	7.91337	-3.2835	0.0028224	0.187749	-1.60127
TPRG1L	-0.666668	9.27705	-4.4406	0.000135242	0.0629752	1.05891
UCP2	-0.667399	10.5371	-2.34612	0.0265146	0.508164	-3.5186
TMEM2	-0.669578	7.9778	-3.08626	0.0046263	0.229081	-2.0301
ARHGEF6	-0.66968	10.7937	-2.87176	0.00782264	0.289265	-2.48312
ACTR2	-0.669932	11.7684	-2.43962	0.0215079	0.456683	-3.34335
AKNA	-0.670655	10.0273	-4.6098	8.58e-05	0.0512709	1.45768
IDH1	-0.671651	8.02845	-3.04959	0.00506584	0.235409	-2.1086
PLCL2	-0.672651	9.18243	-2.54238	0.0170177	0.408789	-3.14598
TMBIM4	-0.675931	11.5994	-2.35917	0.0257572	0.501941	-3.4944
WAS	-0.676253	12.3849	-3.67101	0.00104233	0.127231	-0.731788
RABEP1	-0.67726	7.7654	-3.93996	0.000514301	0.0980757	-0.112822
XPC	-0.678196	8.59234	-4.12617	0.000313713	0.0781133	0.32081
PLCB2	-0.680384	10.2109	-4.03026	0.000404858	0.0898281	0.0970454
ASGR1	-0.68077	9.92626	-3.86607	0.000625077	0.107719	-0.283856
ADRB2	-0.681006	7.65537	-2.9851	0.00593679	0.251308	-2.24562
PSD4	-0.681669	8.13948	-3.55012	0.00142666	0.138568	-1.00631
CYBRD1	-0.68478	8.82833	-2.29014	0.0300002	0.538057	-3.62145
SAC3D1	-0.68672	7.77828	-2.9168	0.00701378	0.274375	-2.38927
PTGS2	-0.690471	7.88408	-3.05685	0.00497572	0.234699	-2.09308
MS4A6A	-0.693208	12.0357	-2.79684	0.00936632	0.309274	-2.63762
RPA2	-0.693416	9.13726	-3.91838	0.000544483	0.100978	-0.162831
PARP4	-0.697371	9.64491	-2.93057	0.00678265	0.267319	-2.36042
DECR1	-0.698888	8.96909	-3.54683	0.00143885	0.138568	-1.01374
ARHGAP30	-0.700315	9.74339	-3.69196	0.000986906	0.127231	-0.683958
PDK4	-0.700994	7.60989	-3.17886	0.00367297	0.208539	-1.83012
FKBP15	-0.702083	8.46922	-4.63036	8.12e-05	0.0512709	1.50617
DPEP2	-0.708249	10.2817	-3.6741	0.00103398	0.127231	-0.724749
FKBP5	-0.712106	8.75349	-2.47388	0.0199021	0.442536	-3.27809
MED20	-0.717158	8.0093	-2.89403	0.00741216	0.281999	-2.43679
OXR1	-0.717263	8.63898	-2.18985	0.0372973	0.604669	-3.80161
NADK	-0.718936	8.99933	-4.03374	0.000401142	0.0898281	0.105134
CCDC53	-0.719902	8.6806	-2.61041	0.0145404	0.379386	-3.0127
NDUFB3	-0.720096	10.1017	-2.80404	0.00920635	0.308381	-2.62286
ARHGAP15	-0.72065	8.91034	-2.82701	0.00871294	0.300252	-2.57564
IMP3	-0.720757	9.64752	-3.71284	0.000934522	0.125661	-0.636209
RBM14	-0.720829	8.94792	-2.83289	0.00859077	0.300247	-2.56353
APBB3	-0.726445	8.79324	-3.64784	0.00110717	0.130703	-0.784598
TRAF3IP3	-0.727308	8.85639	-3.7455	0.000857994	0.12279	-0.561388
NLRC4	-0.731757	7.56389	-3.98745	0.000453539	0.0912339	-0.00255355
COQ2	-0.731779	9.07738	-2.80268	0.00923634	0.30843	-2.62565
TAF4	-0.732576	8.10677	-3.24015	0.00314886	0.196882	-1.69643
FPR1	-0.734662	11.7257	-2.53905	0.0171485	0.410423	-3.15245
RAB7A	-0.736349	11.1472	-2.38793	0.0241571	0.484394	-3.44076
RAB5B	-0.737388	10.1533	-2.64758	0.0133329	0.363726	-2.93904
RGS18	-0.738425	9.15819	-2.12728	0.0426227	0.650332	-3.91126
C3AR1	-0.744042	8.05838	-3.05695	0.00497451	0.234699	-2.09288
SPG11	-0.744636	8.77207	-2.44273	0.0213574	0.455885	-3.33745
C4orf34	-0.74469	8.91369	-2.60942	0.014574	0.379386	-3.01466
UBAP2L	-0.748373	8.0096	-3.86151	0.000632634	0.107719	-0.29439
KYNU	-0.753301	9.12283	-3.25583	0.00302681	0.192682	-1.66208
COQ9	-0.760029	8.315	-4.44737	0.000132805	0.0629752	1.07485
BRSK1	-0.763263	9.11878	-2.4643	0.0203396	0.446672	-3.29639
PLA2G7	-0.763754	9.20073	-3.43561	0.00191588	0.157927	-1.26377
LARP5	-0.766458	8.93898	-3.12007	0.00425362	0.221903	-1.95737
GLIPR1	-0.769473	10.4352	-2.40134	0.0234425	0.477298	-3.41562
TTC15	-0.771929	8.98129	-2.5798	0.0156103	0.392658	-3.07291
FIG4	-0.777095	8.39738	-3.0341	0.00526318	0.239751	-2.14163
GALNAC4S-6ST	-0.779958	10.1926	-2.81066	0.00906148	0.306895	-2.60927
FAM120B	-0.787738	8.17952	-3.66426	0.00106085	0.128245	-0.747196
FGD3	-0.789039	10.285	-3.92398	0.000536487	0.100978	-0.149858
INTS3	-0.791896	8.57656	-3.0247	0.00538647	0.241862	-2.16164
PRDX3	-0.793028	9.80596	-2.23205	0.034051	0.577483	-3.72645
SDAD1	-0.794024	8.80479	-3.44713	0.00186007	0.155569	-1.23797
SLC35A5	-0.794719	8.41549	-2.79183	0.00947913	0.311066	-2.64787
AARS	-0.795721	8.37219	-3.01085	0.00557324	0.245566	-2.19108
MGST2	-0.797908	10.2711	-3.05157	0.00504105	0.23478	-2.10436
NECAP2	-0.79921	10.0261	-3.5086	0.00158811	0.143644	-1.09997
PAFAH1B1	-0.802786	8.03969	-4.90001	3.93e-05	0.0379168	2.14191
ATXN2	-0.812967	8.7571	-2.98376	0.00595632	0.251308	-2.24845
PPP1R11	-0.820994	10.5922	-2.7159	0.0113542	0.339045	-2.80218
PDHB	-0.821502	10.1161	-2.5028	0.018633	0.425934	-3.22256
ASH2L	-0.822051	8.69515	-3.57035	0.00135392	0.136724	-0.960565
PLAC8	-0.822762	10.3689	-2.74277	0.0106541	0.330329	-2.74783
SNX27	-0.82738	10.2408	-3.07563	0.00474983	0.233271	-2.0529
ATG16L2	-0.836014	9.62588	-3.85305	0.000646887	0.107719	-0.31392
NFE2	-0.843098	10.1945	-4.29423	0.000200255	0.0658933	0.714636
PAK1	-0.855111	9.42091	-4.66583	7.38e-05	0.0496186	1.58983
PID1	-0.861542	8.4737	-3.28649	0.00280117	0.186831	-1.5947
DYNC1I2	-0.862723	8.74774	-2.82652	0.00872334	0.300252	-2.57667
COPB2	-0.865743	8.5873	-2.97295	0.00611616	0.25378	-2.27129
VPS35	-0.868021	8.36145	-2.81197	0.00903312	0.306895	-2.60658
PADI4	-0.871728	10.6075	-2.53671	0.0172408	0.411308	-3.15699
AMICA1	-0.87206	11.6083	-2.62089	0.0141902	0.376782	-2.992
LOC731486	-0.874865	8.55981	-3.70928	0.00094326	0.126161	-0.644357
LPXN	-0.875329	9.63589	-2.11298	0.0439311	0.66107	-3.93601
HCK	-0.88024	10.5605	-2.93213	0.00675695	0.267319	-2.35715
SAMD9L	-0.88101	8.02393	-4.50052	0.000115129	0.05908	1.20006
NDUFA8	-0.885352	9.10625	-2.6937	0.0119648	0.346578	-2.84685
STK38	-0.887431	9.65033	-3.16027	0.0038478	0.212006	-1.87046
LOC441268	-0.895042	8.18755	-4.36505	0.000165642	0.0639912	0.881092
FOLR3	-0.89602	9.28158	-2.47615	0.0197995	0.442361	-3.27374
WDR68	-0.904317	8.5577	-3.55079	0.00142421	0.138568	-1.00481
LOC728519	-0.904573	8.30074	-3.77747	0.000789044	0.118532	-0.488003
C17orf62	-0.926108	9.23324	-3.37406	0.00224239	0.168313	-1.40098
APBB1IP	-0.932491	10.016	-3.26409	0.00296434	0.191124	-1.64394
C17orf87	-0.936939	8.7466	-4.26262	0.000217932	0.0670344	0.640427
MS4A7	-0.938894	9.54222	-2.9965	0.00577309	0.248144	-2.22149
SEPX1	-0.943349	11.2168	-2.74292	0.0106502	0.330329	-2.74751
TMEM71	-0.949049	9.95819	-2.67485	0.0125074	0.351525	-2.88464
C6orf32	-0.95315	10.6808	-3.21041	0.00339347	0.201003	-1.76142
SMAP2	-0.970628	10.6182	-3.34922	0.00238889	0.172	-1.45612
HSD17B4	-0.97861	8.922	-2.36325	0.0255247	0.500247	-3.48682
MNDA	-0.987202	10.5754	-2.18509	0.0376806	0.608529	-3.81003
MX2	-1.02277	9.47941	-3.69539	0.00097812	0.127231	-0.676129
ATP6V1D	-1.05369	9.15822	-3.3214	0.00256392	0.178587	-1.51769
C11orf75	-1.05993	8.79631	-3.71325	0.00093352	0.125661	-0.635269
FES	-1.0653	10.2505	-4.01421	0.000422476	0.0901968	0.0596801
TLR5	-1.07643	8.58865	-3.02723	0.00535295	0.241652	-2.15625
NAGK	-1.08736	10.6529	-4.07901	0.000355668	0.082543	0.210686
SLC35A1	-1.14243	9.5133	-3.06901	0.00482832	0.233609	-2.06708
CX3CR1	-1.17051	8.75126	-2.59448	0.0150884	0.382457	-3.04409
SLC16A3	-1.17253	9.92428	-3.13723	0.00407565	0.216664	-1.92034
CSF1R	-1.19646	11.5826	-3.00495	0.00565451	0.245566	-2.20358
EGR2	-1.22301	7.62992	-4.67509	7.2e-05	0.0496186	1.61168
GIMAP8	-1.3097	8.17066	-3.49161	0.00165914	0.148265	-1.13819
CCL3L1	-1.40813	8.3422	-3.5742	0.00134049	0.136724	-0.951849
RAB10	-1.43287	9.96467	-3.17277	0.00372941	0.209123	-1.84335
DYNLL1	-1.44581	9.69264	-2.92193	0.00692682	0.271724	-2.37853
IRS2	-1.50946	9.05924	-4.93394	3.58e-05	0.0370768	2.22182
DNCL1	-1.53044	10.094	-2.78443	0.00964814	0.313845	-2.663
GIMAP4	-1.6628	10.6063	-4.07676	0.000357812	0.082543	0.205413
CCL3	-1.66408	9.28089	-2.86226	0.00800416	0.290425	-2.50283
CCL3L3	-1.95124	9.91091	-3.64394	0.00111847	0.13142	-0.793482
HLA-DRB1	-2.69302	8.23547	-4.72232	6.34e-05	0.0482846	1.72307
