# Supplementary material for: Identification of miRNA-mRNA-TF regulatory networks in peripheral blood mononuclear cells of type 1 diabetes
Source: BMC Endocr Disord. 2022 May 9;22:119. doi: 10.1186/s12902-022-01038-y (PMC9087960; doi:10.1186/s12902-022-01038-y)
Supplement: Supplementary file 2 — Additional file 2. [file 12902_2022_1038_MOESM2_ESM.xlsx]

## Sheet: GO
ONTOLOGY	ID	Description	GeneRatio	BgRatio	pvalue	p.adjust	qvalue	geneID	Count
BP	GO:0042119	neutrophil activation	29/172	498/18670	1.86299e-15	5.18656e-12	4.27703e-12	CCL5/IL18RAP/ENPP4/HSPA6/MS4A3/CHI3L1/GCA/PYGL/OSCAR/S100P/LILRA2/PGLYRP1/LRG1/QPCT/SLPI/CEACAM8/CEACAM1/TNFAIP6/RNASE3/LTF/CRISP3/MMP9/MME/ANXA3/RETN/CAMP/LCN2/CXCR1/CXCL1	29
	GO:0002228	natural killer cell mediated immunity	13/172	64/18670	1.90278e-14	2.64867e-11	2.18419e-11	CD160/KLRD1/NCR3/CD226/IL18RAP/GZMB/SLAMF7/SH2D1A/SH2D1B/LAG3/CD96/PIK3R6/CEACAM1	13
	GO:0002283	neutrophil activation involved in immune response	27/172	488/18670	6.62737e-14	6.1502e-11	5.07168e-11	ENPP4/HSPA6/MS4A3/CHI3L1/GCA/PYGL/OSCAR/S100P/LILRA2/PGLYRP1/LRG1/QPCT/SLPI/CEACAM8/CEACAM1/TNFAIP6/RNASE3/LTF/CRISP3/MMP9/MME/ANXA3/RETN/CAMP/LCN2/CXCR1/CXCL1	27
	GO:0001906	cell killing	17/172	168/18670	2.75801e-13	1.91957e-10	1.58295e-10	CD160/GNLY/PRF1/NCR3/CD226/IL18RAP/GZMB/SLAMF7/SH2D1A/IFNG/GZMM/LAG3/PIK3R6/PGLYRP1/CEACAM1/LTF/CAMP	17
	GO:0043312	neutrophil degranulation	26/172	485/18670	4.18282e-13	2.32899e-10	1.92057e-10	ENPP4/HSPA6/MS4A3/CHI3L1/GCA/PYGL/OSCAR/S100P/PGLYRP1/LRG1/QPCT/SLPI/CEACAM8/CEACAM1/TNFAIP6/RNASE3/LTF/CRISP3/MMP9/MME/ANXA3/RETN/CAMP/LCN2/CXCR1/CXCL1	26
	GO:0002446	neutrophil mediated immunity	26/172	499/18670	8.02355e-13	3.72293e-10	3.07007e-10	ENPP4/HSPA6/MS4A3/CHI3L1/GCA/PYGL/OSCAR/S100P/PGLYRP1/LRG1/QPCT/SLPI/CEACAM8/CEACAM1/TNFAIP6/RNASE3/LTF/CRISP3/MMP9/MME/ANXA3/RETN/CAMP/LCN2/CXCR1/CXCL1	26
	GO:0002715	regulation of natural killer cell mediated immunity	10/172	46/18670	1.03643e-11	4.12203e-09	3.39918e-09	CD160/NCR3/CD226/IL18RAP/SH2D1A/SH2D1B/LAG3/CD96/PIK3R6/CEACAM1	10
	GO:0002449	lymphocyte mediated immunity	21/172	352/18670	1.22302e-11	4.25611e-09	3.50975e-09	CD160/KLRD1/PRF1/NCR3/HLA-DQB1/CD226/IL18RAP/GZMB/SLAMF7/TBX21/SH2D1A/SMAD7/GZMM/SH2D1B/LAG3/CD96/PIK3R6/CLC/TNF/CEACAM1/IGLL5	21
	GO:0002706	regulation of lymphocyte mediated immunity	14/172	149/18670	1.02883e-10	3.1825e-08	2.62441e-08	CD160/NCR3/CD226/IL18RAP/TBX21/SH2D1A/SMAD7/SH2D1B/LAG3/CD96/PIK3R6/CLC/TNF/CEACAM1	14
	GO:0042267	natural killer cell mediated cytotoxicity	10/172	60/18670	1.7158e-10	4.77679e-08	3.93912e-08	CD160/NCR3/CD226/IL18RAP/GZMB/SLAMF7/SH2D1A/LAG3/PIK3R6/CEACAM1	10
	GO:0001909	leukocyte mediated cytotoxicity	12/172	107/18670	2.95119e-10	7.46919e-08	6.15937e-08	CD160/PRF1/NCR3/CD226/IL18RAP/GZMB/SLAMF7/SH2D1A/GZMM/LAG3/PIK3R6/CEACAM1	12
	GO:0031341	regulation of cell killing	11/172	98/18670	1.64884e-09	3.82531e-07	3.15449e-07	CD160/PRF1/NCR3/CD226/IL18RAP/SH2D1A/IFNG/LAG3/PIK3R6/PGLYRP1/CEACAM1	11
	GO:0002703	regulation of leukocyte mediated immunity	14/172	201/18670	5.31355e-09	1.13792e-06	9.38368e-07	CD160/NCR3/CD226/IL18RAP/TBX21/SH2D1A/SMAD7/SH2D1B/LAG3/CD96/PIK3R6/CLC/TNF/CEACAM1	14
	GO:0042269	regulation of natural killer cell mediated cytotoxicity	8/172	44/18670	5.88873e-09	1.17102e-06	9.65663e-07	CD160/NCR3/CD226/IL18RAP/SH2D1A/LAG3/PIK3R6/CEACAM1	8
	GO:0031343	positive regulation of cell killing	9/172	68/18670	1.19812e-08	2.22371e-06	1.83375e-06	CD160/PRF1/NCR3/CD226/IL18RAP/SH2D1A/IFNG/LAG3/PGLYRP1	9
	GO:0002717	positive regulation of natural killer cell mediated immunity	7/172	33/18670	1.73982e-08	3.02728e-06	2.49641e-06	CD160/NCR3/CD226/IL18RAP/SH2D1A/SH2D1B/LAG3	7
	GO:0002697	regulation of immune effector process	19/172	458/18670	4.84155e-08	7.92875e-06	6.53834e-06	CD160/NCR3/CD226/IL18RAP/TBX21/SH2D1A/SMAD7/IFNG/SH2D1B/LAG3/CD96/TNFAIP3/PIK3R6/FFAR2/CLC/TNF/HLX/PGLYRP1/CEACAM1	19
	GO:0045088	regulation of innate immune response	18/172	452/18670	2.04657e-07	3.16536e-05	2.61027e-05	CD160/NCR3/CD226/CCL5/IL18RAP/SH2D1A/IFNG/SH2D1B/LAG3/CD96/EREG/TNFAIP3/PIK3R6/FFAR2/LILRA2/PGLYRP1/CEACAM1/LTF	18
	GO:0050863	regulation of T cell activation	15/172	314/18670	2.26031e-07	3.31195e-05	2.73116e-05	CD160/PRDM1/TIGIT/CCL5/ZBTB16/TBX21/SMAD7/IFNG/DLG5/LAG3/PIK3R6/CLC/HLX/CEACAM1/CD24	15
	GO:0045954	positive regulation of natural killer cell mediated cytotoxicity	6/172	30/18670	2.76906e-07	3.85453e-05	3.17859e-05	CD160/NCR3/CD226/IL18RAP/SH2D1A/LAG3	6
	GO:0042110	T cell activation	18/172	464/18670	3.00881e-07	3.98882e-05	3.28933e-05	CD160/PRDM1/TIGIT/CD3G/CCL5/ZBTB16/CD7/TBX21/SMAD7/IFNG/EOMES/DLG5/LAG3/PIK3R6/CLC/HLX/CEACAM1/CD24	18
	GO:0002367	cytokine production involved in immune response	9/172	102/18670	4.26108e-07	5.3922e-05	4.44661e-05	CD160/CD226/IL18RAP/TBX21/SMAD7/CD96/FFAR2/CLC/TNF	9
	GO:0002708	positive regulation of lymphocyte mediated immunity	9/172	105/18670	5.46021e-07	6.60923e-05	5.45021e-05	CD160/NCR3/CD226/IL18RAP/TBX21/SH2D1A/SH2D1B/LAG3/TNF	9
	GO:0051249	regulation of lymphocyte activation	18/172	485/18670	5.73281e-07	6.65006e-05	5.48389e-05	CD160/PRDM1/TIGIT/CCL5/ZBTB16/TBX21/SMAD7/IFNG/DLG5/LAG3/TNFAIP3/PIK3R6/CLC/HLX/PGLYRP1/CEACAM1/CD24/IGLL5	18
	GO:0001910	regulation of leukocyte mediated cytotoxicity	8/172	78/18670	5.97168e-07	6.65006e-05	5.48389e-05	CD160/NCR3/CD226/IL18RAP/SH2D1A/LAG3/PIK3R6/CEACAM1	8
	GO:0002699	positive regulation of immune effector process	12/172	216/18670	7.90078e-07	8.45991e-05	6.97636e-05	CD160/NCR3/CD226/IL18RAP/TBX21/SH2D1A/IFNG/SH2D1B/LAG3/FFAR2/TNF/HLX	12
	GO:1903037	regulation of leukocyte cell-cell adhesion	14/172	304/18670	9.00029e-07	9.2803e-05	7.65288e-05	CD160/TIGIT/CCL5/ZBTB16/TBX21/SMAD7/IFNG/DLG5/LAG3/PIK3R6/TNF/HLX/CEACAM1/CD24	14
	GO:0002718	regulation of cytokine production involved in immune response	8/172	84/18670	1.05949e-06	0.000105344	8.68703e-05	CD160/CD226/TBX21/SMAD7/CD96/FFAR2/CLC/TNF	8
	GO:0002683	negative regulation of immune system process	17/172	463/18670	1.39183e-06	0.000133615	0.000110184	CD160/CST7/TIGIT/ZBTB16/TBX21/SMAD7/DLG5/LAG3/CD96/GPR171/TNFAIP3/TNF/HLX/LILRA2/PGLYRP1/CEACAM1/LTF	17
	GO:0019835	cytolysis	6/172	40/18670	1.65857e-06	0.000153915	0.000126924	PRF1/GZMH/GZMA/GZMB/GZMM/PGLYRP1	6
	GO:0007159	leukocyte cell-cell adhesion	14/172	337/18670	3.01941e-06	0.000271163	0.000223611	CD160/TIGIT/CCL5/ZBTB16/TBX21/SMAD7/IFNG/DLG5/LAG3/PIK3R6/TNF/HLX/CEACAM1/CD24	14
	GO:0002237	response to molecule of bacterial origin	14/172	343/18670	3.70337e-06	0.000322194	0.000265693	CCL5/F2R/CD96/TNFAIP3/CD180/CSF2RB/TNF/LILRA2/ADM/SLPI/LTF/CD24/LCN2/CXCL1	14
	GO:0002705	positive regulation of leukocyte mediated immunity	9/172	133/18670	3.96775e-06	0.000334734	0.000276034	CD160/NCR3/CD226/IL18RAP/TBX21/SH2D1A/SH2D1B/LAG3/TNF	9
	GO:0002695	negative regulation of leukocyte activation	10/172	175/18670	5.23856e-06	0.000428945	0.000353724	CST7/TIGIT/TBX21/SMAD7/DLG5/LAG3/TNFAIP3/HLX/PGLYRP1/CEACAM1	10
	GO:0051250	negative regulation of lymphocyte activation	9/172	146/18670	8.50427e-06	0.000664631	0.000548079	TIGIT/TBX21/SMAD7/DLG5/LAG3/TNFAIP3/HLX/PGLYRP1/CEACAM1	9
	GO:1902105	regulation of leukocyte differentiation	12/172	272/18670	8.59437e-06	0.000664631	0.000548079	PRDM1/ZBTB16/TBX21/SMAD7/IFNG/LAG3/PIK3R6/TNF/HLX/PGLYRP1/CEACAM1/LTF	12
	GO:0006968	cellular defense response	6/172	53/18670	8.98482e-06	0.000676047	0.000557493	GNLY/PRF1/KLRC3/SH2D1A/KLRG1/CCR3	6
	GO:0050777	negative regulation of immune response	9/172	150/18670	1.05832e-05	0.000775359	0.00063939	CD160/TBX21/SMAD7/CD96/TNFAIP3/TNF/HLX/PGLYRP1/CEACAM1	9
	GO:0032496	response to lipopolysaccharide	13/172	330/18670	1.21582e-05	0.000843371	0.000695475	CCL5/F2R/CD96/TNFAIP3/CD180/CSF2RB/TNF/LILRA2/ADM/SLPI/LTF/LCN2/CXCL1	13
	GO:0045089	positive regulation of innate immune response	14/172	381/18670	1.22439e-05	0.000843371	0.000695475	CD160/NCR3/CD226/CCL5/IL18RAP/SH2D1A/SH2D1B/LAG3/EREG/TNFAIP3/FFAR2/LILRA2/PGLYRP1/LTF	14
	GO:0001912	positive regulation of leukocyte mediated cytotoxicity	6/172	56/18670	1.24203e-05	0.000843371	0.000695475	CD160/NCR3/CD226/IL18RAP/SH2D1A/LAG3	6
	GO:1903707	negative regulation of hemopoiesis	9/172	155/18670	1.37795e-05	0.000913385	0.000753211	ZBTB16/TBX21/SMAD7/LAG3/GPR171/HLX/PGLYRP1/CEACAM1/LTF	9
	GO:0070542	response to fatty acid	7/172	86/18670	1.45247e-05	0.000940393	0.000775483	TGFBR3/PTGDR/AKR1C3/ID3/FFAR2/ACSL1/DGAT2	7
	GO:0002418	immune response to tumor cell	4/172	17/18670	1.50753e-05	0.000943437	0.000777993	CD160/PRF1/CD226/CEACAM1	4
	GO:0031663	lipopolysaccharide-mediated signaling pathway	6/172	58/18670	1.52495e-05	0.000943437	0.000777993	CCL5/TNFAIP3/CD180/TNF/LILRA2/LTF	6
	GO:0050866	negative regulation of cell activation	10/172	199/18670	1.61842e-05	0.000979495	0.000807728	CST7/TIGIT/TBX21/SMAD7/DLG5/LAG3/TNFAIP3/HLX/PGLYRP1/CEACAM1	10
	GO:0019730	antimicrobial humoral response	8/172	122/18670	1.73989e-05	0.00103036	0.000849677	GNLY/PGLYRP1/SLPI/RNASE3/LTF/CAMP/LCN2/CXCL1	8
	GO:0002819	regulation of adaptive immune response	9/172	160/18670	1.77649e-05	0.00103036	0.000849677	CD160/CD226/TBX21/SMAD7/TNFAIP3/CLC/TNF/HLX/CEACAM1	9
	GO:0002385	mucosal immune response	5/172	36/18670	1.87291e-05	0.00106412	0.000877511	CD160/FFAR2/RNASE3/LTF/CAMP	5
	GO:0001818	negative regulation of cytokine production	12/172	296/18670	1.99976e-05	0.00111346	0.000918204	TIGIT/TBX21/SMAD7/IFNG/LAG3/CD96/TNFAIP3/TNF/PGLYRP1/CEACAM1/LTF/CD24	12
	GO:0035821	modification of morphology or physiology of other organism	9/172	164/18670	2.16233e-05	0.00117843	0.000971779	CCL4/GNLY/PRF1/CCL5/IFNG/PGLYRP1/SLPI/LTF/CAMP	9
	GO:0031640	killing of cells of other organism	6/172	62/18670	2.24674e-05	0.00117843	0.000971779	GNLY/PRF1/IFNG/PGLYRP1/LTF/CAMP	6
	GO:0044364	disruption of cells of other organism	6/172	62/18670	2.24674e-05	0.00117843	0.000971779	GNLY/PRF1/IFNG/PGLYRP1/LTF/CAMP	6
	GO:0022407	regulation of cell-cell adhesion	14/172	403/18670	2.28575e-05	0.00117843	0.000971779	CD160/TIGIT/CCL5/ZBTB16/TBX21/SMAD7/IFNG/DLG5/LAG3/PIK3R6/TNF/HLX/CEACAM1/CD24	14
	GO:0046634	regulation of alpha-beta T cell activation	7/172	93/18670	2.42631e-05	0.00122517	0.00101032	CD160/PRDM1/ZBTB16/TBX21/SMAD7/IFNG/HLX	7
	GO:0046637	regulation of alpha-beta T cell differentiation	6/172	63/18670	2.46443e-05	0.00122517	0.00101032	PRDM1/ZBTB16/TBX21/SMAD7/IFNG/HLX	6
	GO:0006959	humoral immune response	13/172	356/18670	2.69771e-05	0.00131656	0.00108569	GNLY/HLA-DQB1/SH2D1A/IFNG/TNF/PGLYRP1/SLPI/RNASE3/LTF/CAMP/LCN2/IGLL5/CXCL1	13
	GO:0045619	regulation of lymphocyte differentiation	9/172	169/18670	2.74284e-05	0.00131656	0.00108569	PRDM1/ZBTB16/TBX21/SMAD7/IFNG/LAG3/PIK3R6/HLX/PGLYRP1	9
	GO:0002251	organ or tissue specific immune response	5/172	39/18670	2.79723e-05	0.00131991	0.00108845	CD160/FFAR2/RNASE3/LTF/CAMP	5
	GO:0002460	adaptive immune response based on somatic recombination of immune receptors built from immunoglobulin superfamily domains	13/172	361/18670	3.11771e-05	0.00144662	0.00119294	PRF1/HLA-DQB1/CD226/IL18RAP/TBX21/SMAD7/GZMM/TNFAIP3/CLC/TNF/HLX/CEACAM1/IGLL5	13
	GO:1903706	regulation of hemopoiesis	15/172	475/18670	3.50499e-05	0.00159965	0.00131913	PRDM1/ZBTB16/TBX21/SMAD7/IFNG/LAG3/GPR171/CSF3R/PIK3R6/TNF/HLX/PGLYRP1/CEACAM1/LTF/NFE2	15
	GO:0046632	alpha-beta T cell differentiation	7/172	101/18670	4.14165e-05	0.00185973	0.00153361	PRDM1/ZBTB16/TBX21/SMAD7/IFNG/EOMES/HLX	7
	GO:0046631	alpha-beta T cell activation	8/172	138/18670	4.23253e-05	0.00187038	0.00154238	CD160/PRDM1/ZBTB16/TBX21/SMAD7/IFNG/EOMES/HLX	8
	GO:0002700	regulation of production of molecular mediator of immune response	8/172	139/18670	4.4562e-05	0.00190863	0.00157392	CD160/CD226/TBX21/SMAD7/CD96/FFAR2/CLC/TNF	8
	GO:0045580	regulation of T cell differentiation	8/172	139/18670	4.4562e-05	0.00190863	0.00157392	PRDM1/ZBTB16/TBX21/SMAD7/IFNG/LAG3/PIK3R6/HLX	8
	GO:1902106	negative regulation of leukocyte differentiation	7/172	103/18670	4.69813e-05	0.00198176	0.00163423	TBX21/SMAD7/LAG3/HLX/PGLYRP1/CEACAM1/LTF	7
	GO:0002347	response to tumor cell	4/172	23/18670	5.37184e-05	0.00223212	0.00184069	CD160/PRF1/CD226/CEACAM1	4
	GO:0002456	T cell mediated immunity	7/172	106/18670	5.64661e-05	0.00230902	0.0019041	PRF1/IL18RAP/TBX21/SMAD7/GZMM/CLC/CEACAM1	7
	GO:0061844	antimicrobial humoral immune response mediated by antimicrobial peptide	6/172	73/18670	5.72278e-05	0.00230902	0.0019041	GNLY/PGLYRP1/RNASE3/LTF/CAMP/CXCL1	6
	GO:0002822	regulation of adaptive immune response based on somatic recombination of immune receptors built from immunoglobulin superfamily domains	8/172	145/18670	6.01554e-05	0.00239246	0.00197292	CD226/TBX21/SMAD7/TNFAIP3/CLC/TNF/HLX/CEACAM1	8
	GO:0002440	production of molecular mediator of immune response	11/172	286/18670	7.16738e-05	0.00281042	0.00231758	CD160/HLA-DQB1/CD226/IL18RAP/TRDV3/TBX21/SMAD7/CD96/FFAR2/CLC/TNF	11
	GO:0002719	negative regulation of cytokine production involved in immune response	4/172	25/18670	7.5645e-05	0.00288487	0.00237897	TBX21/SMAD7/CD96/TNF	4
	GO:0031664	regulation of lipopolysaccharide-mediated signaling pathway	4/172	25/18670	7.5645e-05	0.00288487	0.00237897	TNFAIP3/CD180/LILRA2/LTF	4
	GO:0030217	T cell differentiation	10/172	240/18670	7.93728e-05	0.0029361	0.00242122	PRDM1/CD3G/ZBTB16/TBX21/SMAD7/IFNG/EOMES/LAG3/PIK3R6/HLX	10
	GO:0050663	cytokine secretion	10/172	240/18670	7.93728e-05	0.0029361	0.00242122	CD160/NLRP2/F2R/IFNG/TNFAIP3/FFAR2/CHI3L1/TNF/LILRA2/DYSF	10
	GO:0050868	negative regulation of T cell activation	7/172	112/18670	8.01522e-05	0.0029361	0.00242122	TIGIT/TBX21/SMAD7/DLG5/LAG3/HLX/CEACAM1	7
	GO:0032609	interferon-gamma production	7/172	113/18670	8.47903e-05	0.00306567	0.00252806	CD160/CD226/IL18RAP/EOMES/CD96/TNF/PGLYRP1	7
	GO:0046885	regulation of hormone biosynthetic process	4/172	27/18670	0.000103449	0.00369233	0.00304483	AKR1C3/IFNG/TNF/ADM	4
	GO:0030098	lymphocyte differentiation	12/172	353/18670	0.00010928	0.00385108	0.00317574	PRDM1/CD3G/ZBTB16/TBX21/SMAD7/IFNG/EOMES/LAG3/HHEX/PIK3R6/HLX/PGLYRP1	12
	GO:0046886	positive regulation of hormone biosynthetic process	3/172	11/18670	0.000120076	0.00417865	0.00344587	IFNG/TNF/ADM	3
	GO:0002698	negative regulation of immune effector process	7/172	120/18670	0.000123758	0.00425361	0.00350768	TBX21/SMAD7/CD96/TNF/HLX/PGLYRP1/CEACAM1	7
	GO:0045620	negative regulation of lymphocyte differentiation	5/172	55/18670	0.000150069	0.0050625	0.00417472	TBX21/SMAD7/LAG3/HLX/PGLYRP1	5
	GO:1901342	regulation of vasculature development	13/172	422/18670	0.000150929	0.0050625	0.00417472	CD160/PDGFD/PTPRM/TNFAIP3/HHEX/CCR3/PIK3R6/CHI3L1/ADM/LRG1/CEACAM1/ANXA3/PROK2	13
	GO:1904035	regulation of epithelial cell apoptotic process	6/172	88/18670	0.000162599	0.00538899	0.00444396	CD160/EIF2S1/AKR1C3/TNFAIP3/COL18A1/TNF	6
	GO:0071398	cellular response to fatty acid	5/172	57/18670	0.000177967	0.00582894	0.00480676	PTGDR/AKR1C3/ID3/FFAR2/DGAT2	5
	GO:1903038	negative regulation of leukocyte cell-cell adhesion	7/172	129/18670	0.000194038	0.00628141	0.00517989	TIGIT/TBX21/SMAD7/DLG5/LAG3/HLX/CEACAM1	7
	GO:0030656	regulation of vitamin metabolic process	3/172	13/18670	0.000205325	0.00649574	0.00535663	AKR1C3/IFNG/TNF	3
	GO:0031665	negative regulation of lipopolysaccharide-mediated signaling pathway	3/172	13/18670	0.000205325	0.00649574	0.00535663	TNFAIP3/LILRA2/LTF	3
	GO:2000351	regulation of endothelial cell apoptotic process	5/172	59/18670	0.000209657	0.00655827	0.00540819	CD160/AKR1C3/TNFAIP3/COL18A1/TNF	5
	GO:0045765	regulation of angiogenesis	12/172	383/18670	0.000232772	0.00720043	0.00593774	CD160/PTPRM/TNFAIP3/HHEX/CCR3/PIK3R6/CHI3L1/ADM/LRG1/CEACAM1/ANXA3/PROK2	12
	GO:0002287	alpha-beta T cell activation involved in immune response	5/172	61/18670	0.000245473	0.00734835	0.00605972	TBX21/SMAD7/IFNG/EOMES/HLX	5
	GO:0002293	alpha-beta T cell differentiation involved in immune response	5/172	61/18670	0.000245473	0.00734835	0.00605972	TBX21/SMAD7/IFNG/EOMES/HLX	5
	GO:2000514	regulation of CD4-positive, alpha-beta T cell activation	5/172	61/18670	0.000245473	0.00734835	0.00605972	CD160/TBX21/SMAD7/IFNG/HLX	5
	GO:0042742	defense response to bacterium	11/172	330/18670	0.000250877	0.00743023	0.00612724	CD160/GNLY/TNF/PGLYRP1/SLPI/RNASE3/LTF/ANXA3/CAMP/LCN2/IGLL5	11
	GO:0002834	regulation of response to tumor cell	3/172	14/18670	0.000259556	0.00744953	0.00614316	CD160/CD226/CEACAM1	3
	GO:0002837	regulation of immune response to tumor cell	3/172	14/18670	0.000259556	0.00744953	0.00614316	CD160/CD226/CEACAM1	3
	GO:0051712	positive regulation of killing of cells of other organism	3/172	14/18670	0.000259556	0.00744953	0.00614316	PRF1/IFNG/PGLYRP1	3
	GO:0002285	lymphocyte activation involved in immune response	8/172	181/18670	0.000278967	0.00792494	0.0065352	TBX21/SMAD7/IFNG/EOMES/CD180/HLX/PGLYRP1/CEACAM1	8
	GO:0002701	negative regulation of production of molecular mediator of immune response	4/172	35/18670	0.000291419	0.00819507	0.00675795	TBX21/SMAD7/CD96/TNF	4
	GO:0050867	positive regulation of cell activation	12/172	394/18670	0.000301171	0.00837227	0.00690408	CD160/CD226/CCL5/ZBTB16/TBX21/IFNG/CEBPA/PIK3R6/HLX/LILRA2/CD24/IGLL5	12
	GO:0002831	regulation of response to biotic stimulus	7/172	139/18670	0.000306743	0.00837227	0.00690408	CD160/CD226/TNFAIP3/CD180/LILRA2/CEACAM1/LTF	7
	GO:0050715	positive regulation of cytokine secretion	7/172	139/18670	0.000306743	0.00837227	0.00690408	CD160/NLRP2/F2R/IFNG/FFAR2/TNF/LILRA2	7
	GO:0032352	positive regulation of hormone metabolic process	3/172	15/18670	0.000322252	0.00871019	0.00718275	IFNG/TNF/ADM	3
	GO:0072577	endothelial cell apoptotic process	5/172	65/18670	0.00033087	0.00885712	0.00730391	CD160/AKR1C3/TNFAIP3/COL18A1/TNF	5
	GO:0001101	response to acid chemical	11/172	343/18670	0.000348575	0.00924222	0.00762148	PDGFD/TGFBR3/PTGDR/AKR1C3/ID3/FFAR2/COL18A1/TNF/ACSL1/RRAGD/DGAT2	11
	GO:0032652	regulation of interleukin-1 production	6/172	103/18670	0.000382971	0.0100263	0.00826807	NLRP2/F2R/IFNG/TNFAIP3/LILRA2/CEACAM1	6
	GO:0042448	progesterone metabolic process	3/172	16/18670	0.000393938	0.0100263	0.00826807	AKR1C3/DHRS9/ADM	3
	GO:0045623	negative regulation of T-helper cell differentiation	3/172	16/18670	0.000393938	0.0100263	0.00826807	TBX21/SMAD7/HLX	3
	GO:0002707	negative regulation of lymphocyte mediated immunity	4/172	38/18670	0.000402095	0.0100263	0.00826807	TBX21/SMAD7/CD96/CEACAM1	4
	GO:0032350	regulation of hormone metabolic process	4/172	38/18670	0.000402095	0.0100263	0.00826807	AKR1C3/IFNG/TNF/ADM	4
	GO:1904037	positive regulation of epithelial cell apoptotic process	4/172	38/18670	0.000402095	0.0100263	0.00826807	CD160/EIF2S1/AKR1C3/COL18A1	4
	GO:0030593	neutrophil chemotaxis	6/172	104/18670	0.000403358	0.0100263	0.00826807	CCL4/CCL5/CSF3R/DYSF/CXCR1/CXCL1	6
	GO:0002292	T cell differentiation involved in immune response	5/172	68/18670	0.000408394	0.0100617	0.00829723	TBX21/SMAD7/IFNG/EOMES/HLX	5
	GO:0002286	T cell activation involved in immune response	6/172	106/18670	0.00044667	0.0108544	0.00895098	TBX21/SMAD7/IFNG/EOMES/HLX/CEACAM1	6
	GO:0014065	phosphatidylinositol 3-kinase signaling	7/172	148/18670	0.00044837	0.0108544	0.00895098	CD160/PDGFD/CCL5/F2R/PIK3R6/TNF/CEACAM1	7
	GO:0051709	regulation of killing of cells of other organism	3/172	17/18670	0.000475123	0.011403	0.00940331	PRF1/IFNG/PGLYRP1	3
	GO:0030099	myeloid cell differentiation	12/172	416/18670	0.000490113	0.0115785	0.00954804	TGFBR3/ZBTB16/IFNG/GPR171/CEBPA/CSF3R/TNF/OSCAR/CEACAM1/LTF/MMP9/NFE2	12
	GO:0002369	T cell cytokine production	4/172	40/18670	0.000490754	0.0115785	0.00954804	IL18RAP/TBX21/SMAD7/CLC	4
	GO:1904019	epithelial cell apoptotic process	6/172	111/18670	0.000570891	0.013356	0.0110138	CD160/EIF2S1/AKR1C3/TNFAIP3/COL18A1/TNF	6
	GO:0050852	T cell receptor signaling pathway	8/172	202/18670	0.000580013	0.0134563	0.0110966	CD160/HLA-DQB1/CD3G/CD226/CD247/BTNL8/CEACAM1/HLA-DQA1	8
	GO:0022409	positive regulation of cell-cell adhesion	9/172	255/18670	0.000611005	0.0140582	0.0115929	CD160/CCL5/ZBTB16/SMAD7/IFNG/PIK3R6/TNF/HLX/CD24	9
	GO:0071222	cellular response to lipopolysaccharide	8/172	205/18670	0.000638962	0.0145809	0.012024	CCL5/TNFAIP3/CD180/TNF/LILRA2/LTF/LCN2/CXCL1	8
	GO:0001991	regulation of systemic arterial blood pressure by circulatory renin-angiotensin	3/172	19/18670	0.000667943	0.0147584	0.0121703	F2R/CPA3/MME	3
	GO:0002544	chronic inflammatory response	3/172	19/18670	0.000667943	0.0147584	0.0121703	CCL5/TNFAIP3/TNF	3
	GO:0002710	negative regulation of T cell mediated immunity	3/172	19/18670	0.000667943	0.0147584	0.0121703	TBX21/SMAD7/CEACAM1	3
	GO:0034755	iron ion transmembrane transport	3/172	19/18670	0.000667943	0.0147584	0.0121703	IFNG/STEAP4/SLC25A37	3
	GO:0032612	interleukin-1 production	6/172	115/18670	0.000688336	0.0150892	0.0124431	NLRP2/F2R/IFNG/TNFAIP3/LILRA2/CEACAM1	6
	GO:0071229	cellular response to acid chemical	8/172	209/18670	0.000724994	0.0157686	0.0130034	PDGFD/PTGDR/AKR1C3/ID3/FFAR2/TNF/RRAGD/DGAT2	8
	GO:0050707	regulation of cytokine secretion	8/172	210/18670	0.000747897	0.0161407	0.0133102	CD160/NLRP2/F2R/IFNG/TNFAIP3/FFAR2/TNF/LILRA2	8
	GO:0002820	negative regulation of adaptive immune response	4/172	45/18670	0.000771979	0.0162473	0.0133981	CD160/TBX21/SMAD7/CEACAM1	4
	GO:0045581	negative regulation of T cell differentiation	4/172	45/18670	0.000771979	0.0162473	0.0133981	TBX21/SMAD7/LAG3/HLX	4
	GO:0034143	regulation of toll-like receptor 4 signaling pathway	3/172	20/18670	0.000780515	0.0162473	0.0133981	TNFAIP3/LILRA2/LTF	3
	GO:0043371	negative regulation of CD4-positive, alpha-beta T cell differentiation	3/172	20/18670	0.000780515	0.0162473	0.0133981	TBX21/SMAD7/HLX	3
	GO:0050678	regulation of epithelial cell proliferation	11/172	378/18670	0.000782017	0.0162473	0.0133981	CCL5/TGFBR3/AREG/PTPRM/EREG/TNFAIP3/CCR3/TNF/LRG1/DYSF/CEACAM1	11
	GO:1990266	neutrophil migration	6/172	118/18670	0.000788067	0.0162517	0.0134018	CCL4/CCL5/CSF3R/DYSF/CXCR1/CXCL1	6
	GO:0071219	cellular response to molecule of bacterial origin	8/172	212/18670	0.000795453	0.0162834	0.0134279	CCL5/TNFAIP3/CD180/TNF/LILRA2/LTF/LCN2/CXCL1	8
	GO:0002696	positive regulation of leukocyte activation	11/172	380/18670	0.000816436	0.0165909	0.0136815	CD160/CD226/CCL5/ZBTB16/TBX21/IFNG/CEBPA/PIK3R6/HLX/CD24/IGLL5	11
	GO:0019731	antibacterial humoral response	4/172	46/18670	0.00083948	0.0169356	0.0139657	SLPI/RNASE3/LTF/CAMP	4
	GO:0010893	positive regulation of steroid biosynthetic process	3/172	21/18670	0.000904462	0.0179882	0.0148337	IFNG/TNF/ADM	3
	GO:0002832	negative regulation of response to biotic stimulus	4/172	47/18670	0.000911039	0.0179882	0.0148337	TNFAIP3/LILRA2/CEACAM1/LTF	4
	GO:0043370	regulation of CD4-positive, alpha-beta T cell differentiation	4/172	47/18670	0.000911039	0.0179882	0.0148337	TBX21/SMAD7/IFNG/HLX	4
	GO:0034614	cellular response to reactive oxygen species	7/172	168/18670	0.000950594	0.0185514	0.0152982	PDGFD/IL18RAP/AKR1C3/TNFAIP3/TNF/MMP9/LCN2	7
	GO:1903039	positive regulation of leukocyte cell-cell adhesion	8/172	218/18670	0.000952894	0.0185514	0.0152982	CD160/CCL5/ZBTB16/IFNG/PIK3R6/TNF/HLX/CD24	8
	GO:0032637	interleukin-8 production	5/172	82/18670	0.000963924	0.0186359	0.0153678	F2R/FFAR2/CHI3L1/TNF/LILRA2	5
	GO:0071621	granulocyte chemotaxis	6/172	123/18670	0.000978688	0.0187655	0.0154748	CCL4/CCL5/CSF3R/DYSF/CXCR1/CXCL1	6
	GO:0048660	regulation of smooth muscle cell proliferation	7/172	169/18670	0.000984113	0.0187655	0.0154748	PDGFD/CCL5/IFNG/EREG/TNFAIP3/TNF/MMP9	7
	GO:0019218	regulation of steroid metabolic process	6/172	124/18670	0.00102073	0.0193314	0.0159414	ELOVL6/AKR1C3/IFNG/TNF/ADM/DGAT2	6
	GO:0043901	negative regulation of multi-organism process	7/172	171/18670	0.00105394	0.0196924	0.0162391	CCL4/CCL5/TNFAIP3/TNF/LILRA2/SLPI/LTF	7
	GO:0048659	smooth muscle cell proliferation	7/172	171/18670	0.00105394	0.0196924	0.0162391	PDGFD/CCL5/IFNG/EREG/TNFAIP3/TNF/MMP9	7
	GO:0002704	negative regulation of leukocyte mediated immunity	4/172	49/18670	0.00106686	0.0198009	0.0163285	TBX21/SMAD7/CD96/CEACAM1	4
	GO:0045444	fat cell differentiation	8/172	223/18670	0.00110237	0.0203244	0.0167603	ZBTB16/CEBPA/FFAR2/STEAP4/TNF/LRG1/DYSF/RETN	8
	GO:0032703	negative regulation of interleukin-2 production	3/172	23/18670	0.00118819	0.0217626	0.0179463	TBX21/LAG3/TNFAIP3	3
	GO:0070098	chemokine-mediated signaling pathway	5/172	88/18670	0.00132408	0.0239174	0.0197231	CCL4/CCL5/CCR3/CXCR1/CXCL1	5
	GO:1904018	positive regulation of vasculature development	8/172	230/18670	0.00134252	0.0239174	0.0197231	PDGFD/CCR3/PIK3R6/CHI3L1/ADM/LRG1/CEACAM1/ANXA3	8
	GO:0002227	innate immune response in mucosa	3/172	24/18670	0.00134879	0.0239174	0.0197231	RNASE3/LTF/CAMP	3
	GO:0046639	negative regulation of alpha-beta T cell differentiation	3/172	24/18670	0.00134879	0.0239174	0.0197231	TBX21/SMAD7/HLX	3
	GO:0071677	positive regulation of mononuclear cell migration	3/172	24/18670	0.00134879	0.0239174	0.0197231	PDGFD/CCL5/TNF	3
	GO:0043900	regulation of multi-organism process	11/172	405/18670	0.00136388	0.0240318	0.0198176	CCL4/PRF1/CCL5/IFNG/TNFAIP3/CD180/TNF/LILRA2/PGLYRP1/SLPI/LTF	11
	GO:0000302	response to reactive oxygen species	8/172	232/18670	0.00141827	0.024678	0.0203504	PDGFD/IL18RAP/AKR1C3/AREG/TNFAIP3/TNF/MMP9/LCN2	8
	GO:0042445	hormone metabolic process	8/172	232/18670	0.00141827	0.024678	0.0203504	AKR1C3/IFNG/CPA3/TNF/DHRS9/ADM/MME/DGAT2	8
	GO:0022408	negative regulation of cell-cell adhesion	7/172	181/18670	0.0014636	0.0249995	0.0206155	TIGIT/TBX21/SMAD7/DLG5/LAG3/HLX/CEACAM1	7
	GO:0048015	phosphatidylinositol-mediated signaling	7/172	181/18670	0.0014636	0.0249995	0.0206155	CD160/PDGFD/CCL5/F2R/PIK3R6/TNF/CEACAM1	7
	GO:0032651	regulation of interleukin-1 beta production	5/172	90/18670	0.00146369	0.0249995	0.0206155	NLRP2/F2R/IFNG/TNFAIP3/LILRA2	5
	GO:0002429	immune response-activating cell surface receptor signaling pathway	12/172	473/18670	0.00148698	0.0252423	0.0208158	CD160/NCR3/HLA-DQB1/CD3G/CD226/CD247/FFAR2/BTNL8/LILRA2/CEACAM1/IGLL5/HLA-DQA1	12
	GO:0019216	regulation of lipid metabolic process	11/172	410/18670	0.00150327	0.0253643	0.0209164	ELOVL6/AKR1C3/IFNG/NRBF2/PIK3R6/TNF/ACSL1/ADM/ALAS1/CEACAM1/DGAT2	11
	GO:0035336	long-chain fatty-acyl-CoA metabolic process	3/172	25/18670	0.0015224	0.0253794	0.0209288	ELOVL6/ACSL1/DGAT2	3
	GO:2000353	positive regulation of endothelial cell apoptotic process	3/172	25/18670	0.0015224	0.0253794	0.0209288	CD160/AKR1C3/COL18A1	3
	GO:0071216	cellular response to biotic stimulus	8/172	236/18670	0.00157997	0.0261823	0.0215909	CCL5/TNFAIP3/CD180/TNF/LILRA2/LTF/LCN2/CXCL1	8
	GO:0048017	inositol lipid-mediated signaling	7/172	184/18670	0.00160801	0.0264292	0.0217945	CD160/PDGFD/CCL5/F2R/PIK3R6/TNF/CEACAM1	7
	GO:0035710	CD4-positive, alpha-beta T cell activation	5/172	92/18670	0.00161385	0.0264292	0.0217945	CD160/TBX21/SMAD7/IFNG/HLX	5
	GO:0003081	regulation of systemic arterial blood pressure by renin-angiotensin	3/172	26/18670	0.00170939	0.0276874	0.022832	F2R/CPA3/MME	3
	GO:0033002	muscle cell proliferation	8/172	239/18670	0.00171057	0.0276874	0.022832	PDGFD/CCL5/TGFBR3/IFNG/EREG/TNFAIP3/TNF/MMP9	8
	GO:0042116	macrophage activation	5/172	95/18670	0.00185991	0.0297586	0.02454	CST7/IFNG/CEBPA/TNF/DYSF	5
	GO:0050810	regulation of steroid biosynthetic process	5/172	95/18670	0.00185991	0.0297586	0.02454	ELOVL6/AKR1C3/IFNG/TNF/ADM	5
	GO:0097530	granulocyte migration	6/172	141/18670	0.00197082	0.0313529	0.0258547	CCL4/CCL5/CSF3R/DYSF/CXCR1/CXCL1	6
	GO:0034599	cellular response to oxidative stress	9/172	302/18670	0.00198611	0.0314167	0.0259074	PDGFD/IL18RAP/EIF2S1/AKR1C3/TNFAIP3/TNF/NCF4/MMP9/LCN2	9
	GO:1990868	response to chemokine	5/172	97/18670	0.00203852	0.0318834	0.0262922	CCL4/CCL5/CCR3/CXCR1/CXCL1	5
	GO:1990869	cellular response to chemokine	5/172	97/18670	0.00203852	0.0318834	0.0262922	CCL4/CCL5/CCR3/CXCR1/CXCL1	5
	GO:0060326	cell chemotaxis	9/172	304/18670	0.00207681	0.0323008	0.0266365	CCL4/PDGFD/CCL5/CSF3R/CCR3/FFAR2/DYSF/CXCR1/CXCL1	9
	GO:0045071	negative regulation of viral genome replication	4/172	59/18670	0.002134	0.0330059	0.0272179	CCL5/TNF/SLPI/LTF	4
	GO:0048525	negative regulation of viral process	5/172	99/18670	0.00222935	0.0342901	0.0282769	CCL4/CCL5/TNF/SLPI/LTF	5
	GO:0002294	CD4-positive, alpha-beta T cell differentiation involved in immune response	4/172	60/18670	0.00227022	0.0347268	0.028637	TBX21/SMAD7/IFNG/HLX	4
	GO:0050900	leukocyte migration	12/172	499/18670	0.0023188	0.0350492	0.0289029	CCL4/PDGFD/CCL5/TBX21/CSF3R/FFAR2/TNF/DYSF/CEACAM8/CEACAM1/CXCR1/CXCL1	12
	GO:0045637	regulation of myeloid cell differentiation	8/172	251/18670	0.00232079	0.0350492	0.0289029	ZBTB16/IFNG/GPR171/CSF3R/TNF/CEACAM1/LTF/NFE2	8
	GO:0050673	epithelial cell proliferation	11/172	434/18670	0.00234488	0.0350492	0.0289029	CCL5/TGFBR3/AREG/PTPRM/EREG/TNFAIP3/CCR3/TNF/LRG1/DYSF/CEACAM1	11
	GO:0072606	interleukin-8 secretion	3/172	29/18670	0.00235424	0.0350492	0.0289029	F2R/FFAR2/CHI3L1	3
	GO:2000515	negative regulation of CD4-positive, alpha-beta T cell activation	3/172	29/18670	0.00235424	0.0350492	0.0289029	TBX21/SMAD7/HLX	3
	GO:0032611	interleukin-1 beta production	5/172	101/18670	0.00243287	0.0354859	0.029263	NLRP2/F2R/IFNG/TNFAIP3/LILRA2	5
	GO:0032649	regulation of interferon-gamma production	5/172	101/18670	0.00243287	0.0354859	0.029263	CD160/CD226/CD96/TNF/PGLYRP1	5
	GO:0048661	positive regulation of smooth muscle cell proliferation	5/172	101/18670	0.00243287	0.0354859	0.029263	PDGFD/CCL5/EREG/TNF/MMP9	5
	GO:0046890	regulation of lipid biosynthetic process	7/172	198/18670	0.00243456	0.0354859	0.029263	ELOVL6/AKR1C3/IFNG/TNF/ADM/CEACAM1/DGAT2	7
	GO:0032623	interleukin-2 production	4/172	62/18670	0.00256039	0.0369333	0.0304566	CD247/TBX21/LAG3/TNFAIP3	4
	GO:0046635	positive regulation of alpha-beta T cell activation	4/172	62/18670	0.00256039	0.0369333	0.0304566	CD160/ZBTB16/IFNG/HLX	4
	GO:0045940	positive regulation of steroid metabolic process	3/172	30/18670	0.00259826	0.0372863	0.0307477	IFNG/TNF/ADM	3
	GO:0050851	antigen receptor-mediated signaling pathway	9/172	316/18670	0.00269283	0.0384453	0.0317035	CD160/HLA-DQB1/CD3G/CD226/CD247/BTNL8/CEACAM1/IGLL5/HLA-DQA1	9
	GO:0050870	positive regulation of T cell activation	7/172	202/18670	0.00272218	0.0386661	0.0318855	CD160/CCL5/ZBTB16/IFNG/PIK3R6/HLX/CD24	7
	GO:0002724	regulation of T cell cytokine production	3/172	31/18670	0.00285733	0.0401758	0.0331305	TBX21/SMAD7/CLC	3
	GO:0034694	response to prostaglandin	3/172	31/18670	0.00285733	0.0401758	0.0331305	TGFBR3/PTGDR/AKR1C3	3
	GO:0002573	myeloid leukocyte differentiation	7/172	204/18670	0.00287544	0.0402272	0.0331728	IFNG/CEBPA/TNF/OSCAR/CEACAM1/LTF/MMP9	7
	GO:0070207	protein homotrimerization	3/172	32/18670	0.00313176	0.0433773	0.0357705	CD247/STEAP4/LCN2	3
	GO:2000778	positive regulation of interleukin-6 secretion	3/172	32/18670	0.00313176	0.0433773	0.0357705	F2R/TNF/LILRA2	3
	GO:0009615	response to virus	9/172	326/18670	0.00330984	0.0456169	0.0376173	CCL4/PRF1/CCL5/DDIT4/TBX21/IFNG/TNFAIP3/TNF/LCN2	9
	GO:0097529	myeloid leukocyte migration	7/172	210/18670	0.00337513	0.0461763	0.0380787	CCL4/PDGFD/CCL5/CSF3R/DYSF/CXCR1/CXCL1	7
	GO:0001676	long-chain fatty acid metabolic process	5/172	109/18670	0.00338361	0.0461763	0.0380787	ELOVL6/AKR1C3/PTGDS/ACSL1/CYP4F3	5
	GO:0045736	negative regulation of cyclin-dependent protein serine/threonine kinase activity	3/172	33/18670	0.00342184	0.0464702	0.0383211	TNFAIP3/CEBPA/HHEX	3
	GO:0033559	unsaturated fatty acid metabolic process	5/172	110/18670	0.00351882	0.0475009	0.039171	ELOVL6/AKR1C3/PTGDS/ACSL1/CYP4F3	5
	GO:0019915	lipid storage	4/172	68/18670	0.00358183	0.0475009	0.039171	FFAR2/TNF/DYSF/DGAT2	4
	GO:0010944	negative regulation of transcription by competitive promoter binding	2/172	10/18670	0.00361717	0.0475009	0.039171	SMAD7/HHEX	2
	GO:0016102	diterpenoid biosynthetic process	2/172	10/18670	0.00361717	0.0475009	0.039171	AKR1C3/DHRS9	2
	GO:1900222	negative regulation of amyloid-beta clearance	2/172	10/18670	0.00361717	0.0475009	0.039171	IFNG/TNF	2
	GO:2000317	negative regulation of T-helper 17 type immune response	2/172	10/18670	0.00361717	0.0475009	0.039171	TBX21/SMAD7	2
	GO:2001214	positive regulation of vasculogenesis	2/172	10/18670	0.00361717	0.0475009	0.039171	ADM/CEACAM1	2
	GO:1904030	negative regulation of cyclin-dependent protein kinase activity	3/172	34/18670	0.00372782	0.0487242	0.0401798	TNFAIP3/CEBPA/HHEX	3
	GO:0032635	interleukin-6 production	6/172	161/18670	0.00381054	0.0495727	0.0408795	IL18RAP/F2R/EREG/TNFAIP3/TNF/LILRA2	6
	GO:0051251	positive regulation of lymphocyte activation	9/172	334/18670	0.00387952	0.0500027	0.0412341	CD160/CCL5/ZBTB16/TBX21/IFNG/PIK3R6/HLX/CD24/IGLL5	9
	GO:0071902	positive regulation of protein serine/threonine kinase activity	9/172	334/18670	0.00387952	0.0500027	0.0412341	PDGFD/F2R/IFNG/PIK3R6/TNF/ACSL1/LTF/CD24/PROK2	9
	GO:0031960	response to corticosteroid	6/172	162/18670	0.00392757	0.0503887	0.0415524	AKR1C3/DDIT4/AREG/TNF/ADM/ANXA3	6
	GO:0002709	regulation of T cell mediated immunity	4/172	70/18670	0.00397585	0.0507742	0.0418703	TBX21/SMAD7/CLC/CEACAM1	4
	GO:0043270	positive regulation of ion transport	8/172	275/18670	0.00404547	0.0510188	0.042072	CCL4/CCL5/F2R/ABCB1/IFNG/RGS9/KCNJ2/LILRA2	8
	GO:0034142	toll-like receptor 4 signaling pathway	3/172	35/18670	0.00404999	0.0510188	0.042072	TNFAIP3/LILRA2/LTF	3
	GO:0045622	regulation of T-helper cell differentiation	3/172	35/18670	0.00404999	0.0510188	0.042072	TBX21/SMAD7/HLX	3
	GO:0045785	positive regulation of cell adhesion	10/172	403/18670	0.00425803	0.0531901	0.0438625	CD160/CCL5/ZBTB16/SMAD7/IFNG/PIK3R6/TNF/HLX/DYSF/CD24	10
	GO:0001822	kidney development	8/172	278/18670	0.00431652	0.0531901	0.0438625	PDGFD/ZBTB16/SMAD7/DLG5/ID3/MMP9/MME/CD24	8
	GO:0097242	amyloid-beta clearance	3/172	36/18670	0.00438858	0.0531901	0.0438625	IFNG/TNF/MME	3
	GO:2000310	regulation of NMDA receptor activity	3/172	36/18670	0.00438858	0.0531901	0.0438625	IFNG/RGS9/ANXA3	3
	GO:2000516	positive regulation of CD4-positive, alpha-beta T cell activation	3/172	36/18670	0.00438858	0.0531901	0.0438625	CD160/IFNG/HLX	3
	GO:0002836	positive regulation of response to tumor cell	2/172	11/18670	0.0043943	0.0531901	0.0438625	CD160/CD226	2
	GO:0002839	positive regulation of immune response to tumor cell	2/172	11/18670	0.0043943	0.0531901	0.0438625	CD160/CD226	2
	GO:0019371	cyclooxygenase pathway	2/172	11/18670	0.0043943	0.0531901	0.0438625	AKR1C3/PTGDS	2
	GO:0035747	natural killer cell chemotaxis	2/172	11/18670	0.0043943	0.0531901	0.0438625	CCL4/CCL5	2
	GO:1901568	fatty acid derivative metabolic process	6/172	167/18670	0.00455306	0.0548733	0.0452506	ELOVL6/AKR1C3/PTGDS/ACSL1/CYP4F3/DGAT2	6
	GO:0002714	positive regulation of B cell mediated immunity	3/172	37/18670	0.00474383	0.0564394	0.046542	CD226/TBX21/TNF	3
	GO:0002891	positive regulation of immunoglobulin mediated immune response	3/172	37/18670	0.00474383	0.0564394	0.046542	CD226/TBX21/TNF	3
	GO:2000273	positive regulation of signaling receptor activity	3/172	37/18670	0.00474383	0.0564394	0.046542	IFNG/RGS9/EREG	3
	GO:0030595	leukocyte chemotaxis	7/172	224/18670	0.0047976	0.0568362	0.0468692	CCL4/CCL5/CSF3R/FFAR2/DYSF/CXCR1/CXCL1	7
	GO:0043367	CD4-positive, alpha-beta T cell differentiation	4/172	74/18670	0.00484982	0.0572115	0.0471787	TBX21/SMAD7/IFNG/HLX	4
	GO:0150076	neuroinflammatory response	4/172	75/18670	0.00508688	0.0597547	0.049276	CST7/IFNG/TNF/MMP9	4
	GO:0046636	negative regulation of alpha-beta T cell activation	3/172	38/18670	0.00511598	0.0598441	0.0493496	TBX21/SMAD7/HLX	3
	GO:0002002	regulation of angiotensin levels in blood	2/172	12/18670	0.00524135	0.0598506	0.049355	CPA3/MME	2
	GO:0002003	angiotensin maturation	2/172	12/18670	0.00524135	0.0598506	0.049355	CPA3/MME	2
	GO:0042368	vitamin D biosynthetic process	2/172	12/18670	0.00524135	0.0598506	0.049355	IFNG/TNF	2
	GO:0043922	negative regulation by host of viral transcription	2/172	12/18670	0.00524135	0.0598506	0.049355	CCL4/CCL5	2
	GO:0045080	positive regulation of chemokine biosynthetic process	2/172	12/18670	0.00524135	0.0598506	0.049355	IFNG/TNF	2
	GO:0034765	regulation of ion transmembrane transport	11/172	483/18670	0.00524553	0.0598506	0.049355	CLIC3/CACNA2D2/F2R/ABCB1/IFNG/RGS9/KCNJ2/KCNJ15/DYSF/MMP9/ANXA3	11
CC	GO:0035580	specific granule lumen	12/177	62/19717	2.75086e-13	5.88684e-11	5.09633e-11	CHI3L1/OSCAR/PGLYRP1/LRG1/QPCT/SLPI/LTF/CRISP3/RETN/CAMP/LCN2/CXCL1	12
	GO:0042581	specific granule	16/177	160/19717	1.18658e-12	1.26964e-10	1.09915e-10	MS4A3/CHI3L1/OSCAR/PGLYRP1/LRG1/QPCT/SLPI/CEACAM8/CEACAM1/LTF/CRISP3/ANXA3/RETN/CAMP/LCN2/CXCL1	16
	GO:1904724	tertiary granule lumen	10/177	55/19717	5.43129e-11	3.87432e-09	3.35406e-09	OSCAR/PGLYRP1/LRG1/QPCT/TNFAIP6/LTF/CRISP3/MMP9/CAMP/CXCL1	10
	GO:0060205	cytoplasmic vesicle lumen	19/177	338/19717	2.26144e-10	1.01748e-08	8.80853e-09	GNLY/CTSW/HSPA6/CHI3L1/GCA/PYGL/OSCAR/S100P/PGLYRP1/LRG1/QPCT/SLPI/RNASE3/LTF/CRISP3/RETN/CAMP/LCN2/CXCL1	19
	GO:0031983	vesicle lumen	19/177	339/19717	2.3773e-10	1.01748e-08	8.80853e-09	GNLY/CTSW/HSPA6/CHI3L1/GCA/PYGL/OSCAR/S100P/PGLYRP1/LRG1/QPCT/SLPI/RNASE3/LTF/CRISP3/RETN/CAMP/LCN2/CXCL1	19
	GO:0034774	secretory granule lumen	18/177	321/19717	7.1991e-10	2.56768e-08	2.22288e-08	CTSW/HSPA6/CHI3L1/GCA/PYGL/OSCAR/S100P/PGLYRP1/LRG1/QPCT/SLPI/RNASE3/LTF/CRISP3/RETN/CAMP/LCN2/CXCL1	18
	GO:0070820	tertiary granule	13/177	164/19717	2.97893e-09	9.10703e-08	7.88409e-08	ENPP4/OSCAR/PGLYRP1/LRG1/QPCT/CEACAM8/CEACAM1/TNFAIP6/LTF/CRISP3/MMP9/CAMP/CXCL1	13
	GO:0009897	external side of plasma membrane	14/177	393/19717	1.31306e-05	0.000351243	0.000304076	KLRD1/IL2RB/CD3G/CD226/TGFBR3/LAG3/CSF3R/CCR3/TNF/BTNL8/CA4/CD24/IGLL5/CXCR1	14
	GO:0071682	endocytic vesicle lumen	3/177	20/19717	0.000724598	0.0172293	0.0149157	GNLY/PGLYRP1/LTF	3
	GO:1904813	ficolin-1-rich granule lumen	6/177	124/19717	0.000895449	0.0191626	0.0165894	HSPA6/PYGL/LRG1/QPCT/TNFAIP6/MMP9	6
	GO:0101002	ficolin-1-rich granule	7/177	185/19717	0.00143554	0.0279278	0.0241776	ENPP4/HSPA6/PYGL/LRG1/QPCT/TNFAIP6/MMP9	7
MF	GO:0004252	serine-type endopeptidase activity	8/172	160/17697	0.000172372	0.0449196	0.041389	GZMH/PRSS23/GZMA/GZMB/GZMK/GZMM/LTF/MMP9	8
	GO:0004896	cytokine receptor activity	6/172	96/17697	0.000347642	0.0449196	0.041389	IL2RB/IL18RAP/CSF3R/CSF2RB/CCR3/CXCR1	6
	GO:0008236	serine-type peptidase activity	8/172	182/17697	0.000412426	0.0449196	0.041389	GZMH/PRSS23/GZMA/GZMB/GZMK/GZMM/LTF/MMP9	8
	GO:0017171	serine hydrolase activity	8/172	186/17697	0.0004766	0.0449196	0.041389	GZMH/PRSS23/GZMA/GZMB/GZMK/GZMM/LTF/MMP9	8

## Sheet: KEGG
ONTOLOGY	ID	Description	GeneRatio	BgRatio	pvalue	p.adjust	qvalue	geneID	Count
KEGG	hsa05332	Graft-versus-host disease	7/100	42/8108	6.65557e-07	0.00013178	0.00010789	3824/5551/3119/3002/3458/7124/3117	7
	hsa04061	Viral protein interaction with cytokine and cytokine receptor	9/100	100/8108	3.45351e-06	0.000286137	0.000234264	6351/3560/6352/8807/1232/7124/8794/3577/2919	9
	hsa04650	Natural killer cell mediated cytotoxicity	10/100	131/8108	4.3354e-06	0.000286137	0.000234264	3824/5551/259197/3823/3002/919/4068/3458/117157/7124	10
	hsa05330	Allograft rejection	6/100	38/8108	6.07154e-06	0.000300541	0.000246057	5551/3119/3002/3458/7124/3117	6
	hsa04940	Type I diabetes mellitus	6/100	43/8108	1.27567e-05	0.00044962	0.00036811	5551/3119/3002/3458/7124/3117	6
	hsa05321	Inflammatory bowel disease	7/100	65/8108	1.36249e-05	0.00044962	0.00036811	3119/8807/6775/30009/3458/7124/3117	7
	hsa04658	Th1 and Th2 cell differentiation	8/100	92/8108	1.60132e-05	0.000452944	0.000370831	3119/3560/917/6775/919/30009/3458/3117	8
	hsa04640	Hematopoietic cell lineage	8/100	99/8108	2.74379e-05	0.000679088	0.000555979	3119/917/924/1441/7124/4311/100133941/3117	8
	hsa04612	Antigen processing and presentation	7/100	78/8108	4.53683e-05	0.000998103	0.000817161	3824/3119/3823/3458/3310/7124/3117	7
	hsa04060	Cytokine-cytokine receptor interaction	12/100	295/8108	0.000257127	0.00509112	0.00416817	6351/3560/6352/8807/3458/1441/1439/1232/7124/8794/3577/2919	12
	hsa04659	Th17 cell differentiation	7/100	107/8108	0.000334701	0.00602462	0.00493243	3119/3560/917/919/30009/3458/3117	7
	hsa05310	Asthma	4/100	31/8108	0.000530783	0.00875792	0.00717022	3119/7124/6037/3117	4
	hsa05323	Rheumatoid arthritis	6/100	93/8108	0.000971204	0.0145278	0.0118941	3119/6352/3458/7124/3117/2919	6
	hsa04657	IL-17 signaling pathway	6/100	94/8108	0.00102722	0.0145278	0.0118941	3458/7128/7124/4318/3934/2919	6
	hsa04668	TNF signaling pathway	6/100	112/8108	0.00252689	0.0294399	0.0241029	6352/7128/7124/9586/4318/2919	6
	hsa05145	Toxoplasmosis	6/100	112/8108	0.00252689	0.0294399	0.0241029	3119/3458/146850/3310/7124/3117	6
	hsa05140	Leishmaniasis	5/100	77/8108	0.00252767	0.0294399	0.0241029	3119/3458/7124/4689/3117	5
	hsa05320	Autoimmune thyroid disease	4/100	53/8108	0.00401606	0.0441767	0.0361681	5551/3119/3002/3117	4
