# Supplementary material for: Identification of miRNA-mRNA-TF regulatory networks in peripheral blood mononuclear cells of type 1 diabetes
Source: BMC Endocr Disord. 2022 May 9;22:119. doi: 10.1186/s12902-022-01038-y (PMC9087960; doi:10.1186/s12902-022-01038-y)
Supplement: Supplementary file 3 — Additional file 3. [file 12902_2022_1038_MOESM3_ESM.xlsx]

## Sheet: starBase v2.0
miRNA	hub gene
hsa-mir-26a-5p	ADM
hsa-mir-26b-5p	ADM
hsa-let-7i-5p	ADM
hsa-mir-23b-3p	ADM
hsa-mir-365a-3p	ADM
hsa-mir-510-5p	ADM
hsa-mir-660-5p	ADM
hsa-mir-379-3p	ADM
hsa-mir-411-3p	ADM
hsa-mir-1297	ADM
hsa-mir-1343-3p	ADM
hsa-mir-365b-3p	ADM
hsa-mir-19a-3p	TNF
hsa-mir-19b-3p	TNF
hsa-let-7i-5p	TNF
hsa-mir-130a-3p	TNF
hsa-mir-301a-3p	TNF
hsa-mir-130b-3p	TNF
hsa-mir-454-3p	TNF
hsa-mir-301b-3p	TNF
hsa-mir-26a-5p	ID3
hsa-mir-26b-5p	ID3
hsa-mir-29a-3p	ID3
hsa-mir-29a-3p	ID3
hsa-mir-29b-3p	ID3
hsa-mir-29b-3p	ID3
hsa-mir-29c-3p	ID3
hsa-mir-29c-3p	ID3
hsa-mir-769-5p	ID3
hsa-mir-769-5p	ID3
hsa-mir-340-5p	ID3
hsa-mir-1297	ID3
hsa-mir-29a-3p	HLA-DQA1
hsa-mir-29b-3p	HLA-DQA1
hsa-mir-124-3p	HLA-DQA1
hsa-mir-29c-3p	HLA-DQA1
hsa-mir-192-5p	OGFRL1
hsa-mir-23b-3p	OGFRL1
hsa-mir-23b-3p	OGFRL1
hsa-mir-340-5p	OGFRL1
hsa-mir-17-5p	RRAGD
hsa-mir-17-5p	RRAGD
hsa-mir-17-5p	RRAGD
hsa-mir-17-5p	RRAGD
hsa-mir-19a-3p	RRAGD
hsa-mir-19a-3p	RRAGD
hsa-mir-19b-3p	RRAGD
hsa-mir-19b-3p	RRAGD
hsa-mir-20a-5p	RRAGD
hsa-mir-20a-5p	RRAGD
hsa-mir-20a-5p	RRAGD
hsa-mir-20a-5p	RRAGD
hsa-mir-93-5p	RRAGD
hsa-mir-93-5p	RRAGD
hsa-mir-93-5p	RRAGD
hsa-mir-93-5p	RRAGD
hsa-mir-106a-5p	RRAGD
hsa-mir-106a-5p	RRAGD
hsa-mir-106a-5p	RRAGD
hsa-mir-106a-5p	RRAGD
hsa-mir-34a-5p	RRAGD
hsa-let-7i-5p	RRAGD
hsa-mir-30b-5p	RRAGD
hsa-mir-30b-5p	RRAGD
hsa-mir-124-3p	RRAGD
hsa-mir-124-3p	RRAGD
hsa-mir-130a-3p	RRAGD
hsa-mir-130a-3p	RRAGD
hsa-mir-130a-3p	RRAGD
hsa-mir-320a	RRAGD
hsa-mir-106b-5p	RRAGD
hsa-mir-106b-5p	RRAGD
hsa-mir-106b-5p	RRAGD
hsa-mir-106b-5p	RRAGD
hsa-mir-301a-3p	RRAGD
hsa-mir-301a-3p	RRAGD
hsa-mir-301a-3p	RRAGD
hsa-mir-130b-3p	RRAGD
hsa-mir-130b-3p	RRAGD
hsa-mir-130b-3p	RRAGD
hsa-mir-335-5p	RRAGD
hsa-mir-20b-5p	RRAGD
hsa-mir-20b-5p	RRAGD
hsa-mir-20b-5p	RRAGD
hsa-mir-20b-5p	RRAGD
hsa-mir-494-3p	RRAGD
hsa-mir-494-3p	RRAGD
hsa-mir-494-3p	RRAGD
hsa-mir-494-3p	RRAGD
hsa-mir-494-3p	RRAGD
hsa-mir-449b-5p	RRAGD
hsa-mir-660-5p	RRAGD
hsa-mir-454-3p	RRAGD
hsa-mir-454-3p	RRAGD
hsa-mir-454-3p	RRAGD
hsa-mir-379-3p	RRAGD
hsa-mir-379-3p	RRAGD
hsa-mir-379-3p	RRAGD
hsa-mir-340-5p	RRAGD
hsa-mir-340-5p	RRAGD
hsa-mir-411-3p	RRAGD
hsa-mir-411-3p	RRAGD
hsa-mir-411-3p	RRAGD
hsa-mir-301b-3p	RRAGD
hsa-mir-301b-3p	RRAGD
hsa-mir-301b-3p	RRAGD
hsa-mir-1343-3p	RRAGD
hsa-mir-1343-3p	RRAGD
hsa-let-7a-5p	ADM
hsa-let-7b-5p	ADM
hsa-let-7c-5p	ADM
hsa-let-7d-5p	ADM
hsa-let-7e-5p	ADM
hsa-let-7f-5p	ADM
hsa-miR-23a-3p	ADM
hsa-miR-24-3p	ADM
hsa-miR-25-3p	ADM
hsa-miR-32-5p	ADM
hsa-miR-92a-3p	ADM
hsa-miR-98-5p	ADM
hsa-miR-181a-5p	ADM
hsa-miR-181a-5p	ADM
hsa-miR-181b-5p	ADM
hsa-miR-181b-5p	ADM
hsa-miR-181c-5p	ADM
hsa-miR-181c-5p	ADM
hsa-let-7g-5p	ADM
hsa-miR-141-3p	ADM
hsa-miR-184	ADM
hsa-miR-200a-3p	ADM
hsa-miR-296-5p	ADM
hsa-miR-363-3p	ADM
hsa-miR-367-3p	ADM
hsa-miR-370-3p	ADM
hsa-miR-374a-5p	ADM
hsa-miR-380-3p	ADM
hsa-miR-381-3p	ADM
hsa-miR-330-3p	ADM
hsa-miR-342-3p	ADM
hsa-miR-331-3p	ADM
hsa-miR-331-3p	ADM
hsa-miR-423-3p	ADM
hsa-miR-329-3p	ADM
hsa-miR-410-3p	ADM
hsa-miR-410-3p	ADM
hsa-miR-485-5p	ADM
hsa-miR-491-5p	ADM
hsa-miR-495-3p	ADM
hsa-miR-181d-5p	ADM
hsa-miR-181d-5p	ADM
hsa-miR-498	ADM
hsa-miR-526b-5p	ADM
hsa-miR-524-5p	ADM
hsa-miR-524-5p	ADM
hsa-miR-520d-5p	ADM
hsa-miR-520d-5p	ADM
hsa-miR-500a-3p	ADM
hsa-miR-500a-3p	ADM
hsa-miR-514a-3p	ADM
hsa-miR-92b-3p	ADM
hsa-miR-579-3p	ADM
hsa-miR-580-3p	ADM
hsa-miR-650	ADM
hsa-miR-654-5p	ADM
hsa-miR-655-3p	ADM
hsa-miR-542-3p	ADM
hsa-miR-193a-5p	ADM
hsa-miR-193a-5p	ADM
hsa-miR-361-3p	ADM
hsa-miR-362-3p	ADM
hsa-miR-423-5p	ADM
hsa-miR-501-3p	ADM
hsa-miR-502-3p	ADM
hsa-miR-300	ADM
hsa-miR-874-3p	ADM
hsa-miR-541-3p	ADM
hsa-miR-374b-5p	ADM
hsa-miR-1179	ADM
hsa-miR-1294	ADM
hsa-miR-1249-3p	ADM
hsa-miR-1252-5p	ADM
hsa-miR-1197	ADM
hsa-miR-3121-3p	ADM
hsa-miR-3121-3p	ADM
hsa-miR-3184-5p	ADM
hsa-miR-3186-3p	ADM
hsa-miR-4262	ADM
hsa-miR-3940-3p	ADM
hsa-miR-374c-5p	ADM
hsa-miR-4465	ADM
hsa-miR-1277-5p	ADM
hsa-miR-1277-5p	ADM
hsa-let-7a-5p	TNF
hsa-let-7b-5p	TNF
hsa-let-7d-5p	TNF
hsa-let-7e-5p	TNF
hsa-miR-181a-5p	TNF
hsa-miR-181b-5p	TNF
hsa-miR-181c-5p	TNF
hsa-miR-149-5p	TNF
hsa-miR-150-5p	TNF
hsa-miR-302a-3p	TNF
hsa-miR-302b-3p	TNF
hsa-miR-302c-3p	TNF
hsa-miR-302d-3p	TNF
hsa-miR-369-3p	TNF
hsa-miR-372-3p	TNF
hsa-miR-373-3p	TNF
hsa-miR-181d-5p	TNF
hsa-miR-520e	TNF
hsa-miR-519c-3p	TNF
hsa-miR-520a-3p	TNF
hsa-miR-519b-3p	TNF
hsa-miR-520b	TNF
hsa-miR-520c-3p	TNF
hsa-miR-520d-3p	TNF
hsa-miR-519a-3p	TNF
hsa-miR-411-5p	TNF
hsa-miR-361-3p	TNF
hsa-miR-513b-5p	TNF
hsa-miR-302e	TNF
hsa-miR-3121-3p	TNF
hsa-miR-4295	TNF
hsa-miR-4262	TNF
hsa-miR-3666	TNF
hsa-miR-4500	TNF
hsa-miR-15a-5p	ID3
hsa-miR-16-5p	ID3
hsa-miR-27a-3p	ID3
hsa-miR-96-5p	ID3
hsa-miR-182-5p	ID3
hsa-miR-224-5p	ID3
hsa-miR-224-5p	ID3
hsa-miR-15b-5p	ID3
hsa-miR-27b-3p	ID3
hsa-miR-128-3p	ID3
hsa-miR-138-5p	ID3
hsa-miR-149-5p	ID3
hsa-miR-149-5p	ID3
hsa-miR-185-5p	ID3
hsa-miR-185-5p	ID3
hsa-miR-188-5p	ID3
hsa-miR-195-5p	ID3
hsa-miR-296-5p	ID3
hsa-miR-382-5p	ID3
hsa-miR-326	ID3
hsa-miR-338-3p	ID3
hsa-miR-424-5p	ID3
hsa-miR-409-3p	ID3
hsa-miR-483-3p	ID3
hsa-miR-486-5p	ID3
hsa-miR-487a-3p	ID3
hsa-miR-491-5p	ID3
hsa-miR-497-5p	ID3
hsa-miR-515-5p	ID3
hsa-miR-515-5p	ID3
hsa-miR-519e-5p	ID3
hsa-miR-519e-5p	ID3
hsa-miR-524-5p	ID3
hsa-miR-520d-5p	ID3
hsa-miR-503-5p	ID3
hsa-miR-513a-5p	ID3
hsa-miR-299-5p	ID3
hsa-miR-574-3p	ID3
hsa-miR-588	ID3
hsa-miR-620	ID3
hsa-miR-654-5p	ID3
hsa-miR-330-5p	ID3
hsa-miR-455-3p	ID3
hsa-miR-541-3p	ID3
hsa-miR-889-3p	ID3
hsa-miR-876-5p	ID3
hsa-miR-665	ID3
hsa-miR-873-5p	ID3
hsa-miR-760	ID3
hsa-miR-1323	ID3
hsa-miR-1271-5p	ID3
hsa-miR-1286	ID3
hsa-miR-548o-3p	ID3
hsa-miR-1270	ID3
hsa-miR-3127-5p	ID3
hsa-miR-3163	ID3
hsa-miR-4306	ID3
hsa-miR-4306	ID3
hsa-miR-3681-3p	ID3
hsa-miR-3918	ID3
hsa-miR-3918	ID3
hsa-miR-3194-3p	ID3
hsa-miR-3194-3p	ID3
hsa-miR-4644	ID3
hsa-miR-4644	ID3
hsa-miR-212-5p	ID3
hsa-miR-1306-5p	ID3
hsa-miR-216a-3p	ID3
hsa-miR-15a-5p	HLA-DQA1
hsa-miR-15a-5p	HLA-DQA1
hsa-miR-16-5p	HLA-DQA1
hsa-miR-16-5p	HLA-DQA1
hsa-miR-18a-5p	HLA-DQA1
hsa-miR-21-5p	HLA-DQA1
hsa-miR-196a-5p	HLA-DQA1
hsa-miR-199a-5p	HLA-DQA1
hsa-miR-148a-3p	HLA-DQA1
hsa-miR-199b-5p	HLA-DQA1
hsa-miR-15b-5p	HLA-DQA1
hsa-miR-15b-5p	HLA-DQA1
hsa-miR-137	HLA-DQA1
hsa-miR-141-3p	HLA-DQA1
hsa-miR-152-3p	HLA-DQA1
hsa-miR-154-5p	HLA-DQA1
hsa-miR-186-5p	HLA-DQA1
hsa-miR-195-5p	HLA-DQA1
hsa-miR-195-5p	HLA-DQA1
hsa-miR-200a-3p	HLA-DQA1
hsa-miR-380-3p	HLA-DQA1
hsa-miR-382-5p	HLA-DQA1
hsa-miR-328-3p	HLA-DQA1
hsa-miR-148b-3p	HLA-DQA1
hsa-miR-196b-5p	HLA-DQA1
hsa-miR-424-5p	HLA-DQA1
hsa-miR-18b-5p	HLA-DQA1
hsa-miR-433-3p	HLA-DQA1
hsa-miR-409-5p	HLA-DQA1
hsa-miR-432-5p	HLA-DQA1
hsa-miR-432-5p	HLA-DQA1
hsa-miR-432-5p	HLA-DQA1
hsa-miR-497-5p	HLA-DQA1
hsa-miR-503-5p	HLA-DQA1
hsa-miR-503-5p	HLA-DQA1
hsa-miR-506-3p	HLA-DQA1
hsa-miR-590-5p	HLA-DQA1
hsa-miR-620	HLA-DQA1
hsa-miR-641	HLA-DQA1
hsa-miR-641	HLA-DQA1
hsa-miR-758-3p	HLA-DQA1
hsa-miR-140-3p	HLA-DQA1
hsa-miR-423-5p	HLA-DQA1
hsa-miR-1224-5p	HLA-DQA1
hsa-miR-1914-3p	HLA-DQA1
hsa-miR-3184-5p	HLA-DQA1
hsa-miR-3150b-3p	HLA-DQA1
hsa-miR-3150b-3p	HLA-DQA1
hsa-miR-4524a-5p	HLA-DQA1
hsa-miR-4524a-5p	HLA-DQA1
hsa-miR-4784	HLA-DQA1
hsa-miR-4784	HLA-DQA1
hsa-miR-5194	HLA-DQA1
hsa-miR-4524b-5p	HLA-DQA1
hsa-miR-4524b-5p	HLA-DQA1
hsa-miR-23a-3p	OGFRL1
hsa-miR-23a-3p	OGFRL1
hsa-miR-96-5p	OGFRL1
hsa-miR-101-3p	OGFRL1
hsa-miR-199a-3p	OGFRL1
hsa-miR-181a-5p	OGFRL1
hsa-miR-181b-5p	OGFRL1
hsa-miR-181c-5p	OGFRL1
hsa-miR-182-5p	OGFRL1
hsa-miR-182-5p	OGFRL1
hsa-miR-205-5p	OGFRL1
hsa-miR-215-5p	OGFRL1
hsa-miR-216a-5p	OGFRL1
hsa-miR-135a-5p	OGFRL1
hsa-miR-141-3p	OGFRL1
hsa-miR-144-3p	OGFRL1
hsa-miR-144-3p	OGFRL1
hsa-miR-149-5p	OGFRL1
hsa-miR-186-5p	OGFRL1
hsa-miR-193a-3p	OGFRL1
hsa-miR-200a-3p	OGFRL1
hsa-miR-381-3p	OGFRL1
hsa-miR-135b-5p	OGFRL1
hsa-miR-409-5p	OGFRL1
hsa-miR-193b-3p	OGFRL1
hsa-miR-181d-5p	OGFRL1
hsa-miR-579-3p	OGFRL1
hsa-miR-582-5p	OGFRL1
hsa-miR-651-5p	OGFRL1
hsa-miR-199b-3p	OGFRL1
hsa-miR-130a-5p	OGFRL1
hsa-miR-140-3p	OGFRL1
hsa-miR-193a-5p	OGFRL1
hsa-miR-371a-5p	OGFRL1
hsa-miR-582-3p	OGFRL1
hsa-miR-300	OGFRL1
hsa-miR-216b-5p	OGFRL1
hsa-miR-1271-5p	OGFRL1
hsa-miR-1251-5p	OGFRL1
hsa-miR-3129-5p	OGFRL1
hsa-miR-4262	OGFRL1
hsa-miR-23c	OGFRL1
hsa-miR-3150b-3p	OGFRL1
hsa-miR-3150b-3p	OGFRL1
hsa-miR-378g	OGFRL1
hsa-miR-4784	OGFRL1
hsa-miR-4784	OGFRL1
hsa-miR-6835-3p	OGFRL1
hsa-let-7a-5p	RRAGD
hsa-let-7b-5p	RRAGD
hsa-let-7c-5p	RRAGD
hsa-let-7d-5p	RRAGD
hsa-let-7e-5p	RRAGD
hsa-let-7f-5p	RRAGD
hsa-miR-16-5p	RRAGD
hsa-miR-27a-3p	RRAGD
hsa-miR-27a-3p	RRAGD
hsa-miR-30a-5p	RRAGD
hsa-miR-30a-5p	RRAGD
hsa-miR-96-5p	RRAGD
hsa-miR-96-5p	RRAGD
hsa-miR-98-5p	RRAGD
hsa-miR-99a-5p	RRAGD
hsa-miR-100-5p	RRAGD
hsa-miR-103a-3p	RRAGD
hsa-miR-107	RRAGD
hsa-miR-199a-5p	RRAGD
hsa-miR-129-5p	RRAGD
hsa-miR-129-5p	RRAGD
hsa-miR-129-5p	RRAGD
hsa-miR-30c-5p	RRAGD
hsa-miR-30c-5p	RRAGD
hsa-miR-30d-5p	RRAGD
hsa-miR-30d-5p	RRAGD
hsa-miR-139-5p	RRAGD
hsa-miR-139-5p	RRAGD
hsa-miR-147a	RRAGD
hsa-miR-147a	RRAGD
hsa-miR-181a-5p	RRAGD
hsa-miR-181b-5p	RRAGD
hsa-miR-181c-5p	RRAGD
hsa-miR-199b-5p	RRAGD
hsa-miR-214-3p	RRAGD
hsa-miR-216a-5p	RRAGD
hsa-miR-216a-5p	RRAGD
hsa-let-7g-5p	RRAGD
hsa-miR-1-3p	RRAGD
hsa-miR-27b-3p	RRAGD
hsa-miR-27b-3p	RRAGD
hsa-miR-128-3p	RRAGD
hsa-miR-137	RRAGD
hsa-miR-142-5p	RRAGD
hsa-miR-143-3p	RRAGD
hsa-miR-143-3p	RRAGD
hsa-miR-145-5p	RRAGD
hsa-miR-185-5p	RRAGD
hsa-miR-186-5p	RRAGD
hsa-miR-186-5p	RRAGD
hsa-miR-186-5p	RRAGD
hsa-miR-194-5p	RRAGD
hsa-miR-195-5p	RRAGD
hsa-miR-206	RRAGD
hsa-miR-302a-3p	RRAGD
hsa-miR-302a-3p	RRAGD
hsa-miR-34c-5p	RRAGD
hsa-miR-99b-5p	RRAGD
hsa-miR-30e-5p	RRAGD
hsa-miR-30e-5p	RRAGD
hsa-miR-302b-3p	RRAGD
hsa-miR-302b-3p	RRAGD
hsa-miR-302c-3p	RRAGD
hsa-miR-302c-3p	RRAGD
hsa-miR-302d-3p	RRAGD
hsa-miR-302d-3p	RRAGD
hsa-miR-372-3p	RRAGD
hsa-miR-372-3p	RRAGD
hsa-miR-373-3p	RRAGD
hsa-miR-373-3p	RRAGD
hsa-miR-380-3p	RRAGD
hsa-miR-380-3p	RRAGD
hsa-miR-380-3p	RRAGD
hsa-miR-381-3p	RRAGD
hsa-miR-342-3p	RRAGD
hsa-miR-449a	RRAGD
hsa-miR-410-3p	RRAGD
hsa-miR-490-3p	RRAGD
hsa-miR-490-3p	RRAGD
hsa-miR-495-3p	RRAGD
hsa-miR-495-3p	RRAGD
hsa-miR-181d-5p	RRAGD
hsa-miR-512-3p	RRAGD
hsa-miR-512-3p	RRAGD
hsa-miR-520e	RRAGD
hsa-miR-520e	RRAGD
hsa-miR-520f-3p	RRAGD
hsa-miR-519c-3p	RRAGD
hsa-miR-519c-3p	RRAGD
hsa-miR-520a-5p	RRAGD
hsa-miR-520a-5p	RRAGD
hsa-miR-520a-3p	RRAGD
hsa-miR-520a-3p	RRAGD
hsa-miR-526b-3p	RRAGD
hsa-miR-526b-3p	RRAGD
hsa-miR-526b-3p	RRAGD
hsa-miR-526b-3p	RRAGD
hsa-miR-519b-3p	RRAGD
hsa-miR-519b-3p	RRAGD
hsa-miR-525-5p	RRAGD
hsa-miR-525-5p	RRAGD
hsa-miR-520b	RRAGD
hsa-miR-520b	RRAGD
hsa-miR-520c-3p	RRAGD
hsa-miR-520c-3p	RRAGD
hsa-miR-524-5p	RRAGD
hsa-miR-524-5p	RRAGD
hsa-miR-519d-3p	RRAGD
hsa-miR-519d-3p	RRAGD
hsa-miR-519d-3p	RRAGD
hsa-miR-519d-3p	RRAGD
hsa-miR-520d-5p	RRAGD
hsa-miR-520d-5p	RRAGD
hsa-miR-520d-3p	RRAGD
hsa-miR-520d-3p	RRAGD
hsa-miR-520g-3p	RRAGD
hsa-miR-520g-3p	RRAGD
hsa-miR-520g-3p	RRAGD
hsa-miR-520h	RRAGD
hsa-miR-520h	RRAGD
hsa-miR-520h	RRAGD
hsa-miR-519a-3p	RRAGD
hsa-miR-519a-3p	RRAGD
hsa-miR-503-5p	RRAGD
hsa-miR-513a-5p	RRAGD
hsa-miR-513a-5p	RRAGD
hsa-miR-506-3p	RRAGD
hsa-miR-506-3p	RRAGD
hsa-miR-576-5p	RRAGD
hsa-miR-579-3p	RRAGD
hsa-miR-579-3p	RRAGD
hsa-miR-580-3p	RRAGD
hsa-miR-580-3p	RRAGD
hsa-miR-590-5p	RRAGD
hsa-miR-590-5p	RRAGD
hsa-miR-613	RRAGD
hsa-miR-651-5p	RRAGD
hsa-miR-651-5p	RRAGD
hsa-miR-652-3p	RRAGD
hsa-miR-542-3p	RRAGD
hsa-miR-130a-5p	RRAGD
hsa-miR-130a-5p	RRAGD
hsa-miR-296-3p	RRAGD
hsa-miR-488-3p	RRAGD
hsa-miR-501-3p	RRAGD
hsa-miR-502-3p	RRAGD
hsa-miR-300	RRAGD
hsa-miR-874-3p	RRAGD
hsa-miR-875-5p	RRAGD
hsa-miR-876-5p	RRAGD
hsa-miR-876-5p	RRAGD
hsa-miR-876-5p	RRAGD
hsa-miR-873-5p	RRAGD
hsa-miR-216b-5p	RRAGD
hsa-miR-216b-5p	RRAGD
hsa-miR-1224-5p	RRAGD
hsa-miR-1224-5p	RRAGD
hsa-miR-320b	RRAGD
hsa-miR-320c	RRAGD
hsa-miR-1271-5p	RRAGD
hsa-miR-1271-5p	RRAGD
hsa-miR-1286	RRAGD
hsa-miR-1269a	RRAGD
hsa-miR-1276	RRAGD
hsa-miR-302e	RRAGD
hsa-miR-302e	RRAGD
hsa-miR-320d	RRAGD
hsa-miR-3142	RRAGD
hsa-miR-3144-3p	RRAGD
hsa-miR-3144-3p	RRAGD
hsa-miR-3150a-3p	RRAGD
hsa-miR-3163	RRAGD
hsa-miR-3163	RRAGD
hsa-miR-3167	RRAGD
hsa-miR-3167	RRAGD
hsa-miR-3167	RRAGD
hsa-miR-3187-3p	RRAGD
hsa-miR-4295	RRAGD
hsa-miR-4295	RRAGD
hsa-miR-4295	RRAGD
hsa-miR-4306	RRAGD
hsa-miR-4262	RRAGD
hsa-miR-4262	RRAGD
hsa-miR-3666	RRAGD
hsa-miR-3666	RRAGD
hsa-miR-3666	RRAGD
hsa-miR-3681-3p	RRAGD
hsa-miR-3924	RRAGD
hsa-miR-3924	RRAGD
hsa-miR-3924	RRAGD
hsa-miR-4428	RRAGD
hsa-miR-4428	RRAGD
hsa-miR-4429	RRAGD
hsa-miR-4436a	RRAGD
hsa-miR-4458	RRAGD
hsa-miR-4500	RRAGD
hsa-miR-1269b	RRAGD
hsa-miR-3173-5p	RRAGD
hsa-miR-3173-5p	RRAGD
hsa-miR-4644	RRAGD
hsa-miR-4770	RRAGD
hsa-miR-4770	RRAGD
hsa-miR-5000-3p	RRAGD
hsa-miR-5195-3p	RRAGD
hsa-miR-664b-3p	RRAGD
hsa-miR-664b-3p	RRAGD
hsa-miR-5590-3p	RRAGD
hsa-miR-5688	RRAGD
hsa-miR-5688	RRAGD
hsa-miR-5688	RRAGD
hsa-miR-506-5p	RRAGD
hsa-miR-506-5p	RRAGD
hsa-miR-216a-3p	RRAGD
hsa-miR-6088	RRAGD
hsa-miR-6088	RRAGD
hsa-miR-892c-5p	RRAGD
hsa-miR-892c-5p	RRAGD

## Sheet: miRTarBase v8.0
miRNA	hub gene
hsa-mir-17-5p	TNF
hsa-mir-19a-3p	TNF
hsa-mir-34a-5p	TNF
hsa-mir-203a-3p	TNF
hsa-mir-130a-3p	TNF
hsa-mir-452-5p	TNF
hsa-mir-17-5p	RRAGD
hsa-mir-19a-3p	RRAGD
hsa-mir-19b-3p	RRAGD
hsa-mir-20a-5p	RRAGD
hsa-mir-93-5p	RRAGD
hsa-mir-106a-5p	RRAGD
hsa-mir-34a-5p	RRAGD
hsa-mir-23b-3p	RRAGD
hsa-mir-30b-5p	RRAGD
hsa-mir-130a-3p	RRAGD
hsa-mir-106b-5p	RRAGD
hsa-mir-301a-3p	RRAGD
hsa-mir-130b-3p	RRAGD
hsa-mir-335-5p	RRAGD
hsa-mir-20b-5p	RRAGD
hsa-mir-494-3p	RRAGD
hsa-mir-449b-5p	RRAGD
hsa-mir-454-3p	RRAGD
hsa-mir-221-5p	RRAGD
hsa-mir-340-5p	RRAGD
hsa-mir-301b-3p	RRAGD
hsa-mir-1229-3p	RRAGD
hsa-mir-1343-3p	RRAGD
hsa-mir-26a-5p	ADM
hsa-mir-26b-5p	ADM
hsa-mir-126-3p	ADM
hsa-mir-365a-3p	ADM
hsa-mir-544a	ADM
hsa-mir-660-5p	ADM
hsa-mir-29b-2-5p	ADM
hsa-mir-379-3p	ADM
hsa-mir-411-3p	ADM
hsa-mir-877-3p	ADM
hsa-mir-1297	ADM
hsa-mir-4664-5p	ADM
hsa-mir-365b-3p	ADM
hsa-mir-29a-3p	ID3
hsa-mir-29b-3p	ID3
hsa-mir-124-3p	ID3
hsa-mir-29c-3p	ID3
hsa-mir-192-5p	OGFRL1
hsa-mir-510-5p	OGFRL1
hsa-mir-769-5p	OGFRL1
hsa-mir-1304-3p	FFAR2
hsa-mir-122-5p	HLA-DQA1
hsa-mir-24-3p	TNF
hsa-mir-187-3p	TNF
hsa-mir-125b-5p	TNF
hsa-mir-143-3p	TNF
hsa-mir-34c-5p	RRAGD
hsa-mir-342-3p	RRAGD
hsa-mir-449a	RRAGD
hsa-mir-484	RRAGD
hsa-mir-519c-3p	RRAGD
hsa-mir-526b-3p	RRAGD
hsa-mir-519b-3p	RRAGD
hsa-mir-519d-3p	RRAGD
hsa-mir-519a-3p	RRAGD
hsa-mir-566	RRAGD
hsa-mir-377-5p	RRAGD
hsa-mir-744-3p	RRAGD
hsa-mir-1253	RRAGD
hsa-mir-548t-5p	RRAGD
hsa-mir-3163	RRAGD
hsa-mir-4295	RRAGD
hsa-mir-4311	RRAGD
hsa-mir-4277	RRAGD
hsa-mir-3666	RRAGD
hsa-mir-4423-5p	RRAGD
hsa-mir-548au-3p	RRAGD
hsa-mir-548aw	RRAGD
hsa-mir-5693	RRAGD
hsa-mir-548g-5p	RRAGD
hsa-mir-548x-5p	RRAGD
hsa-mir-548aj-5p	RRAGD
hsa-mir-548az-5p	RRAGD
hsa-mir-6501-5p	RRAGD
hsa-let-7c-3p	RRAGD
hsa-mir-1468-3p	RRAGD
hsa-mir-548f-5p	RRAGD
hsa-mir-6783-3p	RRAGD
hsa-mir-6789-3p	RRAGD
hsa-mir-6868-5p	RRAGD
hsa-mir-7849-3p	RRAGD
hsa-mir-8073	RRAGD
hsa-mir-125b-5p	ADM
hsa-mir-380-3p	ADM
hsa-mir-382-5p	ADM
hsa-mir-485-5p	ADM
hsa-mir-524-5p	ADM
hsa-mir-520d-5p	ADM
hsa-mir-573	ADM
hsa-mir-608	ADM
hsa-mir-548c-3p	ADM
hsa-mir-633	ADM
hsa-mir-654-5p	ADM
hsa-mir-655-3p	ADM
hsa-mir-92a-2-5p	ADM
hsa-mir-127-5p	ADM
hsa-mir-342-5p	ADM
hsa-mir-338-5p	ADM
hsa-mir-541-3p	ADM
hsa-mir-921	ADM
hsa-mir-938	ADM
hsa-mir-1238-3p	ADM
hsa-mir-302f	ADM
hsa-mir-2277-3p	ADM
hsa-mir-3120-3p	ADM
hsa-mir-3121-3p	ADM
hsa-mir-3140-3p	ADM
hsa-mir-3174	ADM
hsa-mir-3188	ADM
hsa-mir-4316	ADM
hsa-mir-3613-3p	ADM
hsa-mir-3616-5p	ADM
hsa-mir-3662	ADM
hsa-mir-3924	ADM
hsa-mir-374c-5p	ADM
hsa-mir-4456	ADM
hsa-mir-4462	ADM
hsa-mir-4464	ADM
hsa-mir-4465	ADM
hsa-mir-4495	ADM
hsa-mir-3975	ADM
hsa-mir-3978	ADM
hsa-mir-4651	ADM
hsa-mir-4666a-3p	ADM
hsa-mir-4670-3p	ADM
hsa-mir-4748	ADM
hsa-mir-2467-5p	ADM
hsa-mir-5087	ADM
hsa-mir-5697	ADM
hsa-mir-6509-5p	ADM
hsa-mir-329-5p	ADM
hsa-mir-670-3p	ADM
hsa-mir-500b-3p	ADM
hsa-mir-6737-5p	ADM
hsa-mir-6742-5p	ADM
hsa-mir-6747-5p	ADM
hsa-mir-6769a-5p	ADM
hsa-mir-6780a-3p	ADM
hsa-mir-6812-5p	ADM
hsa-mir-6819-5p	ADM
hsa-mir-6769b-5p	ADM
hsa-mir-6881-3p	ADM
hsa-mir-6884-5p	ADM
hsa-mir-6886-3p	ADM
hsa-mir-7111-3p	ADM
hsa-mir-7850-5p	ADM
hsa-mir-338-3p	ID3
hsa-mir-520h	ID3
hsa-mir-634	ID3
hsa-mir-766-3p	ID3
hsa-mir-665	ID3
hsa-mir-1200	ID3
hsa-mir-1207-5p	ID3
hsa-mir-205-3p	ID3
hsa-mir-544b	ID3
hsa-mir-3202	ID3
hsa-mir-4324	ID3
hsa-mir-3663-3p	ID3
hsa-mir-4476	ID3
hsa-mir-3925-3p	ID3
hsa-mir-4474-5p	ID3
hsa-mir-4733-3p	ID3
hsa-mir-4762-5p	ID3
hsa-mir-4763-3p	ID3
hsa-mir-5002-5p	ID3
hsa-mir-6132	ID3
hsa-mir-6513-3p	ID3
hsa-mir-6721-5p	ID3
hsa-mir-6836-5p	ID3
hsa-mir-6876-5p	ID3
hsa-mir-7151-5p	ID3
hsa-mir-7515	ID3
hsa-mir-7855-5p	ID3
hsa-mir-3653-5p	ID3
hsa-mir-196a-5p	OGFRL1
hsa-mir-215-5p	OGFRL1
hsa-mir-485-5p	OGFRL1
hsa-mir-512-5p	OGFRL1
hsa-mir-627-5p	OGFRL1
hsa-mir-363-5p	OGFRL1
hsa-mir-665	OGFRL1
hsa-mir-940	OGFRL1
hsa-mir-1282	OGFRL1
hsa-mir-1827	OGFRL1
hsa-mir-3165	OGFRL1
hsa-mir-3656	OGFRL1
hsa-mir-3672	OGFRL1
hsa-mir-3929	OGFRL1
hsa-mir-4433a-3p	OGFRL1
hsa-mir-4459	OGFRL1
hsa-mir-4478	OGFRL1
hsa-mir-4419b	OGFRL1
hsa-mir-3664-3p	OGFRL1
hsa-mir-4649-3p	OGFRL1
hsa-mir-4695-5p	OGFRL1
hsa-mir-4722-5p	OGFRL1
hsa-mir-4755-3p	OGFRL1
hsa-mir-4768-3p	OGFRL1
hsa-mir-4786-5p	OGFRL1
hsa-mir-5690	OGFRL1
hsa-mir-5707	OGFRL1
hsa-mir-937-5p	OGFRL1
hsa-mir-6087	OGFRL1
hsa-mir-891a-3p	OGFRL1
hsa-mir-6745	OGFRL1
hsa-mir-6808-5p	OGFRL1
hsa-mir-6864-3p	OGFRL1
hsa-mir-6884-5p	OGFRL1
hsa-mir-6893-5p	OGFRL1
hsa-mir-7160-5p	OGFRL1
hsa-mir-8081	OGFRL1
hsa-mir-7977	OGFRL1
hsa-mir-431-5p	FFAR2
hsa-mir-522-3p	FFAR2
hsa-mir-924	FFAR2
hsa-mir-1289	FFAR2
hsa-mir-224-3p	FFAR2
hsa-mir-3198	FFAR2
hsa-mir-4294	FFAR2
hsa-mir-4309	FFAR2
hsa-mir-4532	FFAR2
hsa-mir-3194-3p	FFAR2
hsa-mir-4694-3p	FFAR2
hsa-mir-4695-3p	FFAR2
hsa-mir-4772-3p	FFAR2
hsa-mir-5691	FFAR2
hsa-mir-1247-3p	FFAR2
hsa-mir-6514-5p	FFAR2
hsa-mir-6736-3p	FFAR2
hsa-mir-6787-3p	FFAR2
hsa-mir-6805-3p	FFAR2
hsa-mir-6890-3p	FFAR2
hsa-mir-4645-5p	HLA-DQA1
hsa-mir-4673	HLA-DQA1
hsa-mir-6798-3p	HLA-DQA1

## Sheet: TarBase v8.0
miRNA	hub gene
hsa-mir-17-5p	RRAGD
hsa-mir-19a-3p	RRAGD
hsa-mir-19b-3p	RRAGD
hsa-mir-20a-5p	RRAGD
hsa-mir-93-5p	RRAGD
hsa-mir-106a-5p	RRAGD
hsa-mir-34a-5p	RRAGD
hsa-mir-203a-3p	RRAGD
hsa-mir-30b-5p	RRAGD
hsa-mir-124-3p	RRAGD
hsa-mir-130a-3p	RRAGD
hsa-mir-106b-5p	RRAGD
hsa-mir-301a-3p	RRAGD
hsa-mir-130b-3p	RRAGD
hsa-mir-335-5p	RRAGD
hsa-mir-20b-5p	RRAGD
hsa-mir-454-3p	RRAGD
hsa-mir-221-5p	RRAGD
hsa-mir-301b-3p	RRAGD
hsa-mir-1229-3p	RRAGD
hsa-mir-1343-3p	RRAGD
hsa-mir-29b-2-5p	RRAGD
hsa-mir-877-3p	RRAGD
hsa-mir-126-3p	RRAGD
hsa-mir-26a-5p	ADM
hsa-mir-26b-5p	ADM
hsa-mir-34a-5p	ADM
hsa-mir-203a-3p	ADM
hsa-mir-124-3p	ADM
hsa-mir-544a	ADM
hsa-mir-660-5p	ADM
hsa-mir-221-5p	ADM
hsa-mir-379-3p	ADM
hsa-mir-411-3p	ADM
hsa-mir-1297	ADM
hsa-mir-1343-3p	ADM
hsa-let-7i-5p	ADM
hsa-mir-1304-3p	ADM
hsa-mir-769-5p	ADM
hsa-mir-449b-5p	ADM
hsa-mir-320a	ADM
hsa-mir-17-5p	ID3
hsa-mir-20a-5p	ID3
hsa-mir-26a-5p	ID3
hsa-mir-29a-3p	ID3
hsa-mir-29b-3p	ID3
hsa-mir-34a-5p	ID3
hsa-mir-124-3p	ID3
hsa-mir-29c-3p	ID3
hsa-mir-221-5p	ID3
hsa-mir-340-5p	ID3
hsa-mir-4664-5p	ID3
hsa-mir-23b-3p	ID3
hsa-mir-17-5p	OGFRL1
hsa-mir-19a-3p	OGFRL1
hsa-mir-19b-3p	OGFRL1
hsa-mir-29a-3p	OGFRL1
hsa-mir-93-5p	OGFRL1
hsa-mir-29b-3p	OGFRL1
hsa-mir-106a-5p	OGFRL1
hsa-mir-192-5p	OGFRL1
hsa-mir-34a-5p	OGFRL1
hsa-mir-203a-3p	OGFRL1
hsa-mir-30b-5p	OGFRL1
hsa-mir-122-5p	OGFRL1
hsa-mir-124-3p	OGFRL1
hsa-mir-106b-5p	OGFRL1
hsa-mir-29c-3p	OGFRL1
hsa-mir-20b-5p	OGFRL1
hsa-mir-510-5p	OGFRL1
hsa-mir-877-3p	OGFRL1
hsa-mir-126-3p	OGFRL1
hsa-mir-452-5p	OGFRL1
hsa-mir-365a-3p	OGFRL1
hsa-mir-365b-3p	OGFRL1
hsa-mir-494-3p	OGFRL1
hsa-mir-203a-3p	TNF
hsa-mir-130a-3p	TNF
hsa-mir-26a-5p	HLA-DQA1
hsa-mir-122-5p	HLA-DQA1
hsa-mir-126-3p	FFAR2
hsa-mir-1226-3p	RRAGD
hsa-mir-129-5p	RRAGD
hsa-mir-137	RRAGD
hsa-mir-142-5p	RRAGD
hsa-mir-15a-5p	RRAGD
hsa-mir-15b-5p	RRAGD
hsa-mir-16-5p	RRAGD
hsa-mir-181a-2-3p	RRAGD
hsa-mir-181a-5p	RRAGD
hsa-mir-181b-5p	RRAGD
hsa-mir-181c-5p	RRAGD
hsa-mir-181d-5p	RRAGD
hsa-mir-195-5p	RRAGD
hsa-mir-21-3p	RRAGD
hsa-mir-27a-3p	RRAGD
hsa-mir-27b-3p	RRAGD
hsa-mir-29b-1-5p	RRAGD
hsa-mir-30a-5p	RRAGD
hsa-mir-30c-5p	RRAGD
hsa-mir-30d-5p	RRAGD
hsa-mir-30e-5p	RRAGD
hsa-mir-3127-3p	RRAGD
hsa-mir-3200-3p	RRAGD
hsa-mir-33a-3p	RRAGD
hsa-mir-3611	RRAGD
hsa-mir-3657	RRAGD
hsa-mir-372-3p	RRAGD
hsa-mir-424-5p	RRAGD
hsa-mir-4326	RRAGD
hsa-mir-4473	RRAGD
hsa-mir-450a-1-3p	RRAGD
hsa-mir-450a-5p	RRAGD
hsa-mir-450b-5p	RRAGD
hsa-mir-497-5p	RRAGD
hsa-mir-5010-3p	RRAGD
hsa-mir-542-3p	RRAGD
hsa-mir-561-3p	RRAGD
hsa-mir-561-5p	RRAGD
hsa-mir-935	RRAGD
hsa-mir-1-3p	RRAGD
hsa-mir-107	RRAGD
hsa-mir-10b-5p	RRAGD
hsa-mir-205-5p	RRAGD
hsa-mir-34b-5p	RRAGD
hsa-mir-376a-5p	RRAGD
hsa-mir-374a-5p	RRAGD
hsa-mir-137	ADM
hsa-mir-16-5p	ADM
hsa-mir-181a-5p	ADM
hsa-mir-181b-5p	ADM
hsa-mir-181c-5p	ADM
hsa-mir-181d-5p	ADM
hsa-mir-195-5p	ADM
hsa-mir-1-3p	ADM
hsa-mir-107	ADM
hsa-mir-10b-5p	ADM
hsa-mir-374a-5p	ADM
hsa-mir-101-3p	ADM
hsa-mir-99b-5p	ADM
hsa-mir-374b-5p	ADM
hsa-mir-603	ADM
hsa-mir-191-5p	ADM
hsa-let-7a-2-3p	ADM
hsa-mir-1231	ADM
hsa-mir-1287-5p	ADM
hsa-mir-130b-5p	ADM
hsa-mir-141-5p	ADM
hsa-mir-181b-3p	ADM
hsa-mir-19a-5p	ADM
hsa-mir-19b-1-5p	ADM
hsa-mir-22-5p	ADM
hsa-mir-25-3p	ADM
hsa-mir-3177-5p	ADM
hsa-mir-32-5p	ADM
hsa-mir-363-3p	ADM
hsa-mir-367-3p	ADM
hsa-mir-379-5p	ADM
hsa-mir-516b-5p	ADM
hsa-mir-550a-3-5p	ADM
hsa-mir-550a-5p	ADM
hsa-mir-612	ADM
hsa-mir-642a-5p	ADM
hsa-mir-651-5p	ADM
hsa-mir-675-3p	ADM
hsa-mir-92a-3p	ADM
hsa-mir-92b-3p	ADM
hsa-mir-103a-3p	ADM
hsa-mir-129-2-3p	ADM
hsa-mir-155-5p	ADM
hsa-mir-194-5p	ADM
hsa-mir-200b-3p	ADM
hsa-mir-483-5p	ADM
hsa-mir-320b	ADM
hsa-mir-320c	ADM
hsa-mir-320d	ADM
hsa-mir-520c-3p	ADM
hsa-mir-133a-3p	ADM
hsa-mir-15a-5p	ID3
hsa-mir-15b-5p	ID3
hsa-mir-16-5p	ID3
hsa-mir-21-3p	ID3
hsa-mir-27a-3p	ID3
hsa-mir-27b-3p	ID3
hsa-mir-3657	ID3
hsa-mir-542-3p	ID3
hsa-mir-1-3p	ID3
hsa-mir-10b-5p	ID3
hsa-mir-374a-5p	ID3
hsa-mir-10a-5p	ID3
hsa-mir-1291	ID3
hsa-mir-1296-5p	ID3
hsa-mir-17-3p	ID3
hsa-mir-186-3p	ID3
hsa-mir-186-5p	ID3
hsa-mir-2110	ID3
hsa-mir-296-5p	ID3
hsa-mir-301a-5p	ID3
hsa-mir-3127-5p	ID3
hsa-mir-3180-3p	ID3
hsa-mir-339-3p	ID3
hsa-mir-3619-3p	ID3
hsa-mir-4661-5p	ID3
hsa-mir-96-5p	ID3
hsa-mir-101-3p	ID3
hsa-mir-146a-5p	ID3
hsa-mir-210-3p	ID3
hsa-mir-212-3p	ID3
hsa-mir-224-5p	ID3
hsa-mir-27a-5p	ID3
hsa-mir-330-3p	ID3
hsa-mir-671-5p	ID3
hsa-mir-7-5p	ID3
hsa-mir-99b-5p	ID3
hsa-mir-15a-5p	OGFRL1
hsa-mir-15b-5p	OGFRL1
hsa-mir-16-5p	OGFRL1
hsa-mir-181a-5p	OGFRL1
hsa-mir-181b-5p	OGFRL1
hsa-mir-181d-5p	OGFRL1
hsa-mir-21-3p	OGFRL1
hsa-mir-27a-3p	OGFRL1
hsa-mir-27b-3p	OGFRL1
hsa-mir-30a-5p	OGFRL1
hsa-mir-30c-5p	OGFRL1
hsa-mir-30d-5p	OGFRL1
hsa-mir-30e-5p	OGFRL1
hsa-mir-372-3p	OGFRL1
hsa-mir-1-3p	OGFRL1
hsa-mir-376a-5p	OGFRL1
hsa-mir-101-3p	OGFRL1
hsa-mir-210-3p	OGFRL1
hsa-mir-27a-5p	OGFRL1
hsa-let-7f-2-3p	OGFRL1
hsa-mir-128-3p	OGFRL1
hsa-mir-148b-5p	OGFRL1
hsa-mir-192-3p	OGFRL1
hsa-mir-223-5p	OGFRL1
hsa-mir-302a-3p	OGFRL1
hsa-mir-302b-3p	OGFRL1
hsa-mir-302c-3p	OGFRL1
hsa-mir-302d-3p	OGFRL1
hsa-mir-3157-5p	OGFRL1
hsa-mir-374a-3p	OGFRL1
hsa-mir-374b-5p	OGFRL1
hsa-mir-4698	OGFRL1
hsa-mir-4745-5p	OGFRL1
hsa-mir-4786-3p	OGFRL1
hsa-mir-501-3p	OGFRL1
hsa-mir-603	OGFRL1
hsa-mir-676-3p	OGFRL1
hsa-mir-126-5p	OGFRL1
hsa-mir-185-5p	OGFRL1
hsa-mir-219a-5p	OGFRL1
hsa-mir-425-5p	OGFRL1
hsa-mir-495-3p	OGFRL1
hsa-mir-574-5p	OGFRL1
hsa-mir-9-3p	OGFRL1
hsa-mir-9-5p	OGFRL1
hsa-mir-191-5p	OGFRL1
hsa-mir-147a	OGFRL1
hsa-mir-1291	TNF
hsa-mir-7-5p	TNF
hsa-mir-155-5p	TNF
hsa-mir-328-3p	TNF
hsa-mir-551b-3p	TNF
hsa-mir-15a-5p	HLA-DQA1
hsa-mir-15b-5p	HLA-DQA1
hsa-mir-195-5p	HLA-DQA1
hsa-mir-27a-3p	HLA-DQA1
hsa-mir-186-5p	HLA-DQA1
hsa-mir-3127-5p	HLA-DQA1
hsa-mir-212-3p	HLA-DQA1
hsa-mir-330-3p	HLA-DQA1
hsa-mir-194-5p	HLA-DQA1
hsa-mir-146a-3p	HLA-DQA1
hsa-mir-18a-5p	HLA-DQA1
hsa-mir-18b-5p	HLA-DQA1
hsa-mir-3143	HLA-DQA1
hsa-mir-3150b-3p	HLA-DQA1
hsa-mir-331-5p	HLA-DQA1
hsa-mir-4443	HLA-DQA1
hsa-mir-4517	HLA-DQA1
hsa-mir-4792	HLA-DQA1
hsa-mir-503-5p	HLA-DQA1
hsa-mir-27a-3p	FFAR2
hsa-mir-146a-5p	FFAR2
