# Supplementary material for: Identification of miRNA-mRNA-TF regulatory networks in peripheral blood mononuclear cells of type 1 diabetes
Source: BMC Endocr Disord. 2022 May 9;22:119. doi: 10.1186/s12902-022-01038-y (PMC9087960; doi:10.1186/s12902-022-01038-y)
Supplement: Supplementary file 4 — Additional file 4. [file 12902_2022_1038_MOESM4_ESM.xlsx]

## Sheet: Sheet1
Database	total	TF
ENCODE/JASPAR/TRRUST	2	CEBPB
		RELA
JASPAR/TRRUST	3	E2F1
		NFKB1
		TFAP2A
ENCODE/TRRUST	4	ETV4
		SPI1
		EGR1
		SP1
ENCODE/JASPAR	10	YY1
		JUND
		NFIC
		IRF1
		NR2F1
		PPARG
		POU2F2
		NFIL3
		SOX5
		CREB1
TRRUST	18	NFAT5
		IRF5
		CEBPD
		ATF2
		RFX5
		JUN
		ILF3
		GTF3A
		RFXANK
		LRRFIP1
		PTTG1
		HMGB2
		HDAC11
		HSF1
		SIRT1
		NR4A1
		RFXAP
		HDAC3
JASPAR	51	FOXC1
		PLAG1
		SPIB
		REST
		SREBF1
		FOXF2
		SOX9
		TP53
		REL
		FOXO3
		FOXL1
		TFAP2C
		MEF2A
		EN1
		ZNF354C
		FOXI1
		MAX
		NR4A2
		GATA3
		TEAD1
		SOX10
		INSM1
		ESR2
		BRCA1
		GATA2
		ELK1
		STAT3
		HNF4A
		CTCF
		FEV
		E2F6
		SRF
		STAT1
		HLF
		PAX6
		HOXA5
		NFATC2
		PRRX2
		RREB1
		ELK4
		NFYA
		PBX1
		NHLH1
		USF1
		IRF2
		NKX3-1
		FOXD1
		FOXA1
		SRY
		ESR1
		PDX1
ENCODE	123	HDGF
		CREB3L1
		MLX
		ZFP64
		WRNIP1
		SIN3A
		DMAP1
		IRF4
		ZNF2
		ZNF263
		SP3
		JUNB
		MXD4
		ZC3H11A
		TBX21
		SSRP1
		SMARCA4
		ZNF610
		RCOR2
		KDM1A
		WT1
		LEF1
		KLF1
		SAP30
		BACH1
		UBTF
		ZKSCAN1
		TEAD3
		KDM5B
		MTA2
		E2F5
		ZNF394
		ZNF501
		CTBP2
		BCL6
		SMAD4
		HMGN3
		SUPT5H
		ELF3
		ZNF71
		NFRKB
		ZNF76
		THRB
		RARA
		MIXL1
		SMARCA5
		KLF11
		PML
		ZBTB11
		USF2
		HDAC8
		ZNF589
		ZNF341
		ZNF580
		DRAP1
		BCOR
		ESRRA
		TAL1
		CEBPG
		BCL11B
		CCNT2
		NCOR1
		GATAD1
		TFE3
		L3MBTL2
		NFIA
		TRIM22
		CHD1
		ARID1B
		ZNF512
		KLF9
		MLLT1
		ZNF382
		ZNF423
		ATF1
		GLI4
		GLIS2
		RUNX3
		MYNN
		PBX2
		MXD3
		SUZ12
		GTF2E2
		CHD4
		FOSL1
		EED
		SMC3
		HES1
		DNMT1
		MAZ
		ZNF197
		GFI1B
		FOXA3
		ZNF407
		TRIM28
		INSM2
		ZBTB40
		ZFP2
		RAD21
		GATA4
		SIRT6
		SMAD5
		ELF1
		TGIF2
		TFDP1
		KLF16
		IKZF1
		ZBTB26
		ZBTB17
		ZNF558
		EBF1
		FOXM1
		RERE
		NR2F6
		TRIM24
		NFE2L2
		EZH2
		PHF8
		RNF2
		NRF1
		ZFP37
		ZBTB7A
		BCL11A
		OGFRL1
		ID3
		FFAR2
		TNF
		RRAGD
		ADM
		HLA-DQA1
